# Supplementary material for: Phylogeny of the plant genus Pachypodium (Apocynaceae)
Source: PeerJ. 2013 Apr 23;1:e70. doi: 10.7717/peerj.70 (PMC3642702; doi:10.7717/peerj.70)
Supplement: Alignment S1 [file peerj-01-70-s001.txt]

#NEXUS [Alignment of ITS data for Pachypodium]

BEGIN DATA;

DIMENSIONS NTAX = 60 NCHAR = 658;

FORMAT DATATYPE = DNA GAP = . MISSING = ?;

	[Characters excluded from analysis due to ambiguous alignment: 172-183, 209-213, 416-439, 623-635] 

MATRIX

Fun.afr.OG1		???????????????????????????????????????????????????????GCTCCTCTCCCACTGGCTGGTCGGTGCTTCTCGGCTCCCGACCGTGCCGA.ACAATAA..AAACCAGCGCGGAAAGCGCCAAGGACTA...GAA..AGCGGAATGCCTT......CACGTTG........CCCGCCCGTTCGCGGTGTGGGT.....CGTGGGACAAAAGGCACCATTCGAATCTAAAACGACTCTCGGCAACGGATATCTAGGCTCTCGCATCGATGAAGAACGTAGCAAACTGCGATACTTKGTGTGANTTGCAGAATCCCGTGAACCATCGAGTTTTTGAACGCAAGTTGCGCCCGAAGCC.ATTAGGCCGAGGGCACGTCTGCCTGGGTGTCA.CGCATCACGTCG....CCCCCG..CACGCCTCGCCTCGAATGGGGCAACGGTCGTGCGTGGGTGCGGAAAA.TGGCCTCCCGTGCTGTGCTCGCGGCCGGCCTAAACCCGAGTCCCTCATCACGGACGTCACGACGAGTGGTAGATGAAA.TCCTCAACT.CGAACGCGAGGTCGTGCGCACCTCGTGGCCGAGGAGACCACTAGA..CCCTACGGCGACCCC....CTC..TCGAGGGA...CGTTCGCCACGA
Pac.amb.P003	TCGGACCCTACAAACGTGTAAAACTAGCGAACTCATTTGTGAACTGGCCTTCAG.GCTTGTCGCCCTCGGTTCACTGGGTGCCTCT.GGCTCTCGGTTGTGCCGACACAACAAACAAATCGGCGCAGAACGCGCCAAGTACTACCGGAATGAATGGAATGCCTT....CTCACGATG...TATCGCATGCCTGTTTGTGGCGTGCGTGCAAGTGTGTGAGTRTCATTGACATTCGAATCAAAAACGACTCTCGGCAACGGATATCTAGGCTCTCGCATCGATGAAGAACGTAGCAAACTGCGATACTTGGTGTGAATTGCAGAATCCCGTGAACCATCGAGTTTTTGAACGCAAGTTGCGCCCAAAGCC.GCTAGGCTGAGGGCACGTCTGCCTGGGCGTCA.CGCATTTTGTTG....CCCCTC....CCCCCCATCCCTAAAGGGACTGTGGTAGTGGATAGGGGCGGAAAA.TGGCCTCCCGTGTTG.TGTTGCGGTTGGCCTAAAACGAAGTTCCTCTATCAGAACGCCACGACAAATGGTGGTTGGAA.CCCTTAATC.GGGATGCGA.GTCGTGCGCGCTTT.TGTTGGAGGAATTTGTGGTA..CCCTACAATGAG..CAA..CTC.ATCAGGAGG...TGTTCTCTTCGA
Pac.bar.P004	TCGGACCCTACAAAAGTGCAAAACTAGTGAACTCATTCGTGAACGGGCCTTCAG.GCTTGTCGCCCTCGGTTCACTGGGTGCCTCT.GGCTCTCGGTTGTGCGGACACAACAAACAAATCGGCGCAGAACGCGCCAAGTACTACCGGAATGAATGGAACGCCTTCTCACTCACGATG.TATATCACATGCCTGTTTGTGACGTGTGTTAAAGTGTGTGAGTTTCATTGACATTCGAATCAAAAATGACTCTCGGCAACGGATATCTAGGCTCTCGCATCGATGAAGAACGCAGCAAACTGCGATACTTGGTGTGAATTGCAGAATCCCGTGAACCATCGAGTTTTTGAACGCAAGTTGCGCCCAAAGTC.GCTAGGCTGAGGGCACGTCTGCCTGGGCGTCA.CGCATTTTGTTG....CCCCCT..CGCTCCTCATCCCTGAAGGGACTGCGGCAGTGGATAGGGGCAGAGAA.TGGCCTCCCGTGTTG.TGTTGCGGTTGGCCCGAAACGCAGTTCCTCTATCAGAACGCCACGACAAATGGTGGTTGGAA.CCCTTAACC.GGGATGCGA.GTCGCGTGCGCTTT.TGGTGGAGGAGTTTGCGGTA..CCCTATAGTGAGCACAA..CTC.ATCAGG...........TCTTCGA
Pac.bar.P005	TCGGACCCTACAAAAGTGCAAAACTAGTGAACTCATTCGTGAACGGGCCTTCAG.GCTTGTCGCCCTCGGTTCACTGGGTGCCTCT.GGCTCTCGGTTGTGCGGACACAACAAACAAATCGGCGCAGAACGCGCCAAGTACTACCGGAATGAATGGAACGCCTTCTCACTCACGATG.TATATCACATGCCTGTTTGTGACGTGTGTTAAAGTGTGTGAGTTTCATTGACATTCGAATCAAAAATGACTCTCGGCAACGGATATCTAGGCTCTCGCATCGATGAAGAACGTAGCAAACTGCGATACTTGGTGTGAATTGCAGAATCCCGTGAACCATCGAGTTTTTGAACGCAAGTTGCGCCCAAAGTC.GCTAGGCTGAGGGCACGTCTGCCTGGGCGTCA.CGCATTTTGTTG....CCCCCT..CGCTCCTCATCCCTGAAGGGACTGCGGCAGTGGATAGGGGCAGAGAA.TGGCCTCCCGTGTTG.TGTTGCGGTTGGCCCGAAACGCAGTTCCTCTATCAGAACGCCACGACAAATGGTGGTTGGAA.CCCTTAACC.GGGATGCGA.GTCGCGTGCGCTTT.TGGTGGAGGAGTTTGCGGTA..CCCTATAGTGAGCACAA..CTC.ATCAGG...........TCTTCGA
Pac.bis.A042	TCGGACCCTACAAAAGTGTAAAACTAGCGAACTCATTTGTGAACGAGCCTTCAG.GCTTGTCGCCCTCGGCACACYGGGTGCCTYT.GGCTCTTGGTTGTGTCGACACAACAAACAAATCGGCGCAAAACGCGTCAAGTACTACYGAAATGAATGGAATGCCTT....TTCACA....CATATCACATGCCTATTTGTGGCGTGCG...AAGTGTGTGAGGATCATTGACATTCGAATAAAAAATGACTCTCGGCAACGGATATCTAGGCTCTCGCATCGATGAAGAACGTAGCAAACTGCGATACTTGGTGTGAATTGCAGAATCCCGTGAACCATCGAGTTTTTGAACGCAAGTTGCGCCCRAAGTC.GCTAGGCCAAGGGCACGTCTGCCTGGGTGTCA.CGCATTTTGTTG....CCCCCC...GCGCCTCATCCCTAAAGGGACTKTGGTAGTGGGTAGGGGCGGAAAA.TGGCCTCCCGTGTTG.TGTTGCGGTTGGCCTAAAAMGCAGTTCCTTTATTAGAACGCCACGACAAATGGTGGTTGGAA.CCCTTAATT.GGGAYGCGA.GTCGTGTGCGCTTT.TGTTGGAGGAGTTTGTGGTA..CCCTATAGTGAG..CAA..CTC.ATTGGGAGG...TGTTCTCTTCGA
Pac.bre.bre.P006	TCGGACCCTACAAAAGTGCAAAACTAGTGAACTCATTCGTGAACGGGCCTTCAGGGCTTGTCGCCCTCGGCTCGCTGGGTGCCTCT.GGCTCTCGGTTGTGCCGACACAACAAACAAATCGGCGCAGAACGCGCCAAGTACTACCGGAATGAATGGGATGCCCT....CTCACGATGTTATATCACATGCCTGTTTGTGACGTGTGTTAAAGTGTGTGAGCTTCATTGACGTTCGAATCAAAAATGACTCTCGGCAACGGATATCTAGGCTCTGGCATCGATGAAGAACGTAGCAAACTGCGATACGTGGTGTGAATTGCAGAATCCCGTGAACCATCGAGTTTTTGAACGCAAGTTGCGCCCGAAGTC.GCTAGGCGGAGGGCACGTCTGCCTGGGCGTCA.CGCATTTTGTTG....CCCCC.........TCGCTCCTAGAGGGCCTGCGGCAGTGGATGGGGGCAGAGAA.TGGCCTCCCGTGTTGTTGTTGCGGTTGGCCCGAAACGCAGTTCCTCTATCAGAACGCCACGACAAATGGTGGTTGGAA.CCCTCAACC.GGGATGCGA.GTCGCGTGCGCTTT.TGGCGGAGGTGTTTGTGGTR..CCCAAGAGTGAGC.CAA..CTCAATGAGGAGG...TGTTCTCTTCGA
Pac.bre.bre.P007	TCGGACCCTACAAAAGTGCAAAACTAGTGAACTCATTCGTGAACGGGCCTTCAGGGCTTGTCGCCCTCGGCTCGCTGGGTGCCTCT.GGCTCTCGGTTGTGCCGACACAACAAACAAATCGGCGCAGAACGCGCCAAGTACTACCGGAATGAATGGGATGCCCT....CTCACGATGTTATATCACATGCCTGTTTGTGACGTGTGTTAAAGTGTGTGAGCTTCATTGACGTTCGAATCAAAAATGACTCTCGGCAACGGATATCTAGGCTCTGGCATCGATGAAGAACGTAGCAAACTGCGATACGTGGTGTGAATTGCAGAATCCCGTGAACCATCGAGTTTTTGAACGCAAGTTGCGCCCGAAGTC.GCTAGGCGGAGGGCACGTCTGCCTGGGCGTCA.CGCATTTTGTTG....CCCCC.........TCGCTCCTAGAGGGCCTGCGGCAGTGGATGGGGGCAGAGAA.TGGCCTCCCGTGTTGTTGTTGCGGTTGGCCCGAAACGCAGTTCCTCTATCAGAACGCCACGACAAATGGTGGTTGGAA.CCCTCAACC.GGGATGCGA.GTCGCGTGCGCTTT.TGGCGGAGGTGTTTGTGGTG..CCCAAGAGTGAGC.CAA..CTCAATGAGGAGG...TGTTCTCTTCGA
Pac.bre.bre.P008	TCGGACCCTACAAAAGTGCAAAACTAGTGAACTCATTCGTGAACGGGCCTTCAGGGCTTGTCGCCCTCGGCTCGCTGGGTGCCTCT.GGCTCTCGGTTGTGCCGACACAACAAACAAATCGGCGCAGAACGCGCCAAGTACTACCGGAATGAATGGGATGCCCT....CTCACGATGTTATATCACATGCCTGTTTGTGACGTGTGTTAAAGTGTGTGAGCTTCATTGACRTTCGAATCAAAAATGACTCTCGGCAACGGATATCTAGGCTCTGGCATCGATGAAGAACGTAGCAAACTGCGATACGTGGTGTGAATTGCAGAATCCCGTGAACCATCGAGTTTTTGAACGCAAGTTGCGCCCGAAGTC.GCTAGGCGGAGGGCACGTCTGCCTGGGCGTCA.CGCATTTTGTTG....CCCCC.........TCGCTCCTAGAGGGCCTGCGGCAGTGGATGGGGGCAGAGAA.TGGCCTCCCGTGTTGTTGTTGCGGTTGGCCCGAAACGCAGTTCCTCTATCAGAACGCCACGACAAATGGTGGTTGGAA.CCCTCAACC.GGGATGCGA.GTCGCGTGCGCTTT.TGGCGGAGGTGTTTGTGGTA..CCCAAGAGTGAGC.CAA..CTCAATGAGGAGG...TGTTCTCTTCGA
Pac.bre.leu.P066	TCGGACCCTACAAAAGTGCAAAACTAGTGAACTCATTCGTGAACGGGCCTTCAGGGCTTGTCGCCCTCGGCTCGCTGGGTGCCTCT.GGCTCTCGGTTGTGCCGACACAACAAACAAATCGGCGCAGAACGCGCCAAGTACTACCGGAATGAATGGGATGCCCT....CTCACGATGTTATATCACATGCCTGTTTGTGACGTGTGTTAAAGTGTGTGAGCTTCATTGACATTCGAATCAAAAATGACTCTCGGCAACGGATATCTAGGCTCTGGCATCGATGAAGAACGTAGCAAACTGCGATACGTGGTGTGAATTGCAGAATCCCGTGAACCATCGAGTTTTTGAACGCAAGTTGCGCCCGAAGTC.GCTAGGCGGAGGGCACGTCTGCCTGGGCGTCA.CGCATTTTGTTG....CCCCC.........TCGCTCCTAGAGGGCCTGCGGCAGTGGATGGGGGCAGAGAA.TGGCCTCCCGTGTTGTTGTTGCGGTTGGCCCGAAACGCAGTTCCTCTATCAGAACGCCACGACAAATGGTGGTTGGAA.CCCTCAACC.GGGATGCGA.GTCGCGTGCGCTTT.TGGCGGAGGTGTTTGTGGTA..CCCAAGAGTGAGC.CAA..CTCAATGAGGAGG...TGTTCTCTTCGA
Pac.dec.P009	TCGGACTTTACAAAAGTGCAAANCTAGCGAACTCATTTGTGAACGGGCCTTCAG.GCTTGTCGCCCTCGGTCCACTGGGTGCCTTT.GGCTCTCGGTTATGCBGACACAACAAACAAATCGGCGCAGCACGCGCCAAGTACTACCGGAATGAATGGAATGCCTT....CTCACGATG...TATCGCATGCC......TGGCGTGCGTG.AAGTGTGGGAGTATCATTGACATTCGAATAAAAAATGACTCTCGGCAACGGATATCTAGGCTCTCGCATCGATGAAGAACGTAGCAAACTGCGATACTTGGTGTGAATTGCAGAATCCCGTGAACCATCGAGTTTTTGAACGCAAGTTGCGCCCAAAGTC.GCTAGGCTGAGGGCACGTCTGCCTGGGCGTCA.CGCATTTTGTTG....CCCCCC..C.TGCCTCATCCCTAAAGGGACCGCGATAGTGGGTAGGGGCGGAAAA.TGGCCTCCCGTGTTG.TGTYGCGGTTGGCCTAAAACGCAGTTCCTCTATYAGAAYGCCACGACAAATGGTGGTTGTAA.CCCTTAATC.GGGATGCGA.GTCGTGTGCGCTTT.TGTTGGAGGAGTTTGTGGTA..CCCTAGAGTGAG..CAA..CTC.ATCAGGAGG...TGTTCTCTTCGA
Pac.dec.P010	TCGGACCTTACAAAAGTGCAAAACTAGCGAACTCATTTGTGAACGGGCCTTCAG.GCTTGTCGCCCTCGGTTCACTGGGTGCCTTT.GGCTCTCGGTTATGCCGACACAACAAACAAATCGGCGCAGAACGCGCCAAGTACTACCGGAATGAATGGAATGCCTT....CTCACGATG...TATCGCATGCC......TGGCGTGCGTG.AAGTGTGGGAGTATCATTGACATTCGAATAAAAAATGACTCTCGGCAACGGATATCTAGGCTCTCGCATCGATGAAGAACGTAGCAAACTGCGATACTTGGTGTGAATTGCAGAATCCCGTGAACCATCGAGTTTTTGAACGCAAGTTGCGCCCAAAGTC.GCTAGGCTGAGGGCACGTCTGCCTGGGCGTCA.CGCATTTTGTTG....CCCCCC..CGCGCCTCATCCCTAAAGGGACCGCGATAGTGGGTAGGGGCGAAAAA.TGGCCTCCCGTGTTG.TGTTGCGGTTGGCCTAAAACGCAGTTCCTCTATCAGAACGCCACGATAAATGGTGGTTGTAA.CCCTTAATCGGGGATGCGA.GTCGTGTGCGCTTT.TGTTGGAGGAGTTTGTGGTA..CCCTAGAGTGAG..CAA..CTC.ATCAGGAGG...TGTTCTCTTCGA
Pac.dec.P011	TCGGACCTTACAAAAGTGCAAAACTAGCGAACTCATTTGTGAACGGGCCTTCAG.GCTTGTCGCCCTCGGTCCACTGGGTGCCTTT.GGCTCTCGGTTATGCTGACACAACAAACAAATCGGCGCAGCACGCGCCAAGTACTACCGGAATGAATGGAATGCCTT....CTCACGATG...TATCGCATGCC......TGGCGTGCGTG.AAGTGTGGGAGTATCATTGACATTCGAATAAAAAATGACTCTCGGCAACGGATATCTAGGCTCTCGCATCGATGAAGAACGTAGCAAACTGCGATACTTGGTGTGAATTGCAGAATCCCGTGAACCATCGAGTTTTTGAACGCAAGTTGCGCCCAAAGTC.GCTAGGCTGAGGGCACGTCTGCCTGGGCGTCA.CGCATTTTGTTG....CCCCCC..C.TGCCTCATCCCTAAAGGGACCGCGATAGTGGGTAGGGGCGGAAAA.TGGCCTCCCGTGTTG.TGTTGCGGTTGGCCTAAAATGCAGTTCCTCTATTAGAACGCCACGACAAATGGTGGTTGTAA.CCCTTAATC.GGGATGCGA.GTCGTGTGCGCTTT.TGTTGGAGGAGTTTGTGGTA..CCCTAGAGTGAG..CAA..CTC.ATCAGGAGG...TGTTCTCTTCGA
Pac.den.P012	TCGGACCCTACAAAAGTGCAAAACTAGTGAACTCATTCGTGAACGGGCCTTCAGGGCTTGTCGCCCTCGGCTCGCTGGGTGCCTCT.GGCTCTCGGTTGTGCCGACACAACAAACAAATCGGCGCAGAACGCGCCAAGTACTACCGGAATGAATGGGATGCCCT....CTCACGATGTTATATCACATGCCTGTTTGTGACGTGTGTTAAAGTGTGTGAGCTTCATTGACGTTCGAATCAAAAATGACTCTCGGCAACGGATATCTAGGCTCTGGCATCGATGAAGAACGTAGCAAACTGCGATACGTGGTGTGAATTGCAGAATCCCGTGAACCATCGAGTTTTTGAACGCAAGTTGCGCCCGAAGTC.GCTAGGCGGAGGGCACGTCTGCCTGGGCGTCA.CGCATTTTGTTG....CCCCC.........TCGCTCCTAGAGGGCCTGCGGCAGTGGATGGGGGCAGAGAA.TGGCCTCCCGTGTTGTTGTTGCGGTTGGCCCGAAACGCAGTTCCTCTATCAGAACGCCACGACAAATGGTGGTTGGAA.CCCTCAACC.GGGATGCGA.GTCGCGTGCGCTTT.TGGCGGAGGTGTTTGTGGTA..CCCAAGAGTGAGC.CAA..CTCAATGAGGAGG...TGTTCTCTTCGA
Pac.den.P013	TCGGACCCTACAAAAGTGCAAAACTAGTGAACTCATTCGTGAACGGGCCTTCAGGGCTTGTCGCCCTCGGCTCGCTGGGTGCCTCT.GGCTCTCGGTTGTGCCGACACAACAAACAAATCGGCGCAGAACGCGCCAAGTACTACCGGAATGAATGGGATGCCCT....CTCACGATGTTATATCACATGCCTGTTTGTGACGTGTGTTAAAGTGTGTGAGCTTCATTGACGTTCGAATCAAAAATGACTCTCGGCAACGGATATCTAGGCTCTGGCATCGATGAAGAACGCAGCAAACTGCGATACGTGGTGTGAATTGCAGAATCCCGTGAACCATCGAGTTTTTGAACGCAAGTTGCGCCCGAAGTC.GCTAGGCGGAGGGCACGTCTGCCTGGGCGTCA.CGCATTTTGTTG....CCCCC.........TCGCTCCTAGAGGGCCTGCGGCAGTGGATGGGGGCAGAGAA.TGGCCTCCCGTGTTGTTGTTGCGGTTGGCCCGAAACGCAGTTCCTCTATCAGAACGCCACGACAAATGGTGGTTGGAA.CCCTCAACC.GGGATGCGA.GTCGCGTGCGCTTT.TGGCGGAGGTGTTTGTGGTA..CCCAAGAGTGAGC.CAA..CTCAATGAGGAGG...TGTTCTCTTCGA
Pac.den.P014	TCGGACCCTACAAAAGTGCAAAACTAGTGAACTCATTCGTGAACGGGCCTTCAGGGCTTGTCGCCCTCGGCTCGCTGGGTGCCTCT.GGCTCTCGGTTGTGCCGACACAACAAACAAATCGGCGCAGAACGCGCCAAGTACTACCGGAATGAATGGGATGCCCT....CTCACGATGTTATATCACATGCCTGTTTGTGACGTGTGTTAAAGTGTGTGARCTTCATTGACVTTCGAATCAAAAATGACTCTCGGCAACGGATATCTAGGCTCTGGCATCGATGAAGAACGCAGCAAACTGCGATACGTGGTGTGAATTGCAGAATCCCGTGAACCATCGAGTTTTTGAACGCAAGTTGCGCCCGAAGTC.GCTAGGCGGAGGGCACGTCTGCCTGGGCGTCA.CGCATTTTGTTG....CCCCC.........TCGCTCCTAGAGGGCCTGCGGCAGTGGATGGGGGCAGAGAA.TGGCCTCCCGTGTTGTTGTTGCGGTTGGCCCGAAACGCAGTTCCTCTATCAGAACGCCACGACAAATGGTGGTTGGAA.CCCTCAACC.GGGATGCGA.GTCGCGTGCGCTTT.TGGCGGAGGTGTTTGTGGTA..CCCAAGAGTGAGC.CAA..CTCAATGAGGAGG...TGTTCTCTTCGA
Pac.den.P015	TCGGACCCTACAAAAGTGCAAAACTAGTGAACTCATTCGTGAACGGGCCTTCAGGGCTTGTCGCCCTCGGCTCGCTGGGTGCCTCT.GGCTCTCGGTTGTGCCGACACAACAAACAAATCGGCGCAGAACGCGCCAAGTACTACCGGAATGAATGGGATGCCCT....CTCACGATGTTATATCACATGCCTGTTTGTGACGTGTGTTAAAGTGTGTGAGCTTCATTGACGTTCGAATCAAAAATGACTCTCGGCAACGGATATCTAGGCTCTGGCATCGATGAAGAACGCAGCAAACTGCGATACGTGGTGTGAATTGCAGAATCCCGTGAACCATCGAGTTTTTGAACGCAAGTTGCGCCCGAAGTC.GCTAGGCGGAGGGCACGTCTGCCTGGGCGTCA.CGCATTTTGTTG....CCCCC.........TCGCTCCTAGAGGGCCTGCGGCAGTGGATGGGGGCAGAGAA.TGGCCTCCCGTGTTGTTGTTGCGGTTGGCCCGAAACGCAGTTCCTCTATCAGAACGCCACGACAAATGGTGGTTGGAA.CCCTCAACC.GGGATGCGA.GTCGCGTGCGCTTT.TGGCGGAGGTGTTTGTGGTA..CCCAAGAGTGAGC.CAA..CTCAATGAGGAGG...TGTTCTCTTCGA
Pac.den.P016	TCGGACCCTACAAAAGTGCAAAACTAGTGAACTCATTCGTGAACGGGCCTTCAGGGCTTGTCGCCCTCGGCTCGCTGGGTGCCTCT.GGCTCTCGGTTGTGCCGACACAACAAACAAATCGGCGCAGAACGCGCCAAGTACTACCGGAATGAATGGGATGCCCT....CTCACGATGTTATATCACATGCCTGTTTGTGACGTGTGTTAAAGTGTGTGAGCTTCATTGACGTTCGAATCAAAAATGACTCTCGGCAACGGATATCTAGGCTCTGGCATCGATGAAGAACGCAGCAAACTGCGATACGTGGTGTGAATTGCAGAATCCCGTGAACCATCGAGTTTTTGAACGCAAGTTGCGCCCGAAGTC.GCTAGGCGGAGGGCACGTCTGCCTGGGCGTCA.CGCATTTTGTTG....CCCCC.........TCGCTCCTAGAGGGCCTGCGGCAGTGGATGGGGGCAGAGAA.TGGCCTCCCGTGTTGTTGTTGCGGTTGGCCCGAAACGCAGTTCCTCTATCAGAACGCCACGACAAATGGTGGTTGGAA.CCCTCAACC.GGGATGCGA.GTCGCGTGCGCTTT.TGGCGGAGGTGTTTGTGGTA..CCCAAGAGTGAGC.CAA..CTCAATGAGGAGG...TGTTCTCTTCGA
Pac.den.P017	TCGGACCCTACAAAAGTGCAAAACTAGTGAACTCATTCGTGAACGGGCCTTCAGGGCTTGTCGCCCTCGGCTCGCTGGGTGCCTCT.GGCTCTCGGTTGTGCCGACACAACAAACAAATCGGCGCAGAACGCGCCAAGTACTACCGGAATGAATGGGATGCCCT....CTCACGATGTTATATCACATGCCTGTTTGTGACGTGTGTTAAAGTGTGTGAGCTTCATTGACRTTCGAATCAAAAATGACTCTCGGCAACGGATATCTAGGCTCTGGCATCGATGAAGAACGTAGCAAACTGCGATACGTGGTGTGAATTGCAGAATCCCGTGAACCATCGAGTTTTTGAACGCAAGTTGCGCCCGAAGTC.GCTAGGCGGAGGGCACGTCTGCCTGGGCGTCA.CGCATTTTGTTG....CCCCC.........TCGCTCCTAGAGGGCCTGCGGCAGTGGATGGGGGCAGAGAA.TGGCCTCCCGTGTTGTTGTTGCGGTTGGCCCGAAACGCAGTTCCTCTATCAGAACGCCACGACAAATGGTGGTTGGAA.CCCTCAACC.GGGATGCGA.GTCGCGTGCGCTTT.TGGCGGAGGTGTTTGTGGTA..CCCAAGAGTGAGC.CAA..CTCAATGAGGAGG...TGTTCTCTTCGA
Pac.den.P018	TCGGACCCTACAAAAGTGCAAAACTAGTGAACTCATTCGTGAACGGGCCTTCAGGGCTTGTCGCCCTCGGCTCGCTGGGTGCCTCT.GGCTCTCGGTTGTGCCGACACAACAAACAAATCGGCGCAGAACGCGCCAAGTACTACCGGAATGAATGGGATGCCCT....CTCACGATGTTATATCACATGCCTGTTTGTGACGTGTGTTAAAGTGTGTGAGCTTCATTGACATTCGAATCAAAAATGACTCTCGGCAACGGATATCTAGGCTCTGGCATCGATGAAGAACGTAGCAAACTGCGATACGTGGTGTGAATTGCAGAATCCCGTGAACCATCGAGTTTTTGAACGCAAGTTGCGCCCGAAGTC.GCTAGGCGGAGGGCACGTCTGCCTGGGCGTCA.CGCATTTTGTTG....CCCCC.........TCGCTCCTAGAGGGCCTGCGGCAGTGGATGGGGGCAGAGAA.TGGCCTCCCGTGTTGTTGTTGCGGTTGGCCCGAAACGCAGTTCCTCTATCAGAACGCCACGACAAATGGTGGTTGGAA.CCCTCAACC.GGGATGCGA.GTCGCGTGCGCTTT.TGGCGGAGGTGTTTGTGGTA..CCCAAGAGTGAGC.CAA..CTCAATGAGGAGG...TGTTCTCTTCGA
Pac.den.P049	TCGGACCCTACAAAAGTGCAAAACTAGTGAACTCATTCGTGAACGGGCCTTCAGGGCTTGTCGCCCTCGGCTCGCTGGGTGCCTCT.GGCTCTCGGTTGTGCCGACACAACAAACAAATCGGCGCAGAACGCGCCAAGTACTACCGGAATGAATGGGATGCCCT....CTCACGATGTTATATCACATGCCTGTTTGTGACGTGTGTTAAAGTGTGTGAGCTTCATTGACATTCGAATCAAAAATGACTCTCGGCAACGGATATCTAGGCTCTGGCATCGATGAAGAACGTAGCAAACTGCGATACGTGGTGTGAATTGCAGAATCCCGTGAACCATCGAGTTTTTGAACGCAAGTTGCGCCCGAAGTC.GCTAGGCGGAGGGCACGTCTGCCTGGGCGTCA.CGCATTTTGTTG....CCCCC.........TCGCTCCTAGAGGGCCTGCGGCAGTGGATGGGGGCAGAGAA.TGGCCTCCCGTGTTGTTGTTGCGGTTGGCCCGAAACGCAGTTCCTCTATCAGAACGCCACGACAAATGGTGGTTGGAA.CCCTCAACC.GGGATGCGA.GTCGCGTGCGCTTT.TGGCGGAGGTGTTTGTGGTA..CCCAAGAGTGAGC.CAA..CTCAATGAGGAGG...TGTTCTCTTCGA
Pac.ebu.P019	TCGGACCCTACAAAAGTGCAAAACTAGTGAACTCATTCGTGAACGGGCCTTCAGGGCTTGTCGCCCTCGGCTCGCTGGGTGCCTCT.GGCTCTCGGTTGTGCCGACACAACAAACAAATCGGCGCAGAACGCGCCAAGTACTACCGGAATGAATGGGATGCCCT....CTCACGATGTTATATCACATGCCTGTTTGTGACGTGTGTTAAAGTGTGTGAGCTTCATTGACGTTCGAATCAAAAATGACTCTCGGCAACGGATATCTAGGCTCTGGCATCGATGAAGAACGTAGCAAACTGCGATACGTGGTGTGAATTGCAGAATCCCGTGAACCATCGAGTTTTTGAACGCAAGTTGCGCCCGAAGTC.GCTAGGCGGAGGGCACGTCTGCCTGGGCGTCA.CGCATTTTGTTG....CCCCC.........TCGCTCCTARAGGGCCTGCGGCAGTGGATGGGGGCAGARAA.TGGCCTCCCGTGTTGTTGTTGCGGTTGGCCCGAAACGCAGTTCCTCTATCAGAACGCCACGACAAATGGTGGTTGGAA.CCCTCAACC.GGGATGCGA.GTCGCGTGCGCTTT.TGGCGGARGTGTTTGTGGTA..CCCAAGARTGAGC.CAA..CTCAATGAGGAGG...TGTTCTCTTCGA
Pac.ebu.P020	TCGGACCCTACAAAAGTGCAAAACTAGTGAACTCATTCGTGAACGGGCCTTCAGGGCTTGTCGCCCTCGGCTCGCTGGGTGCCTCT.GGCTCTCGGTTGTGCCGACACAACAAACAAATCGGCGCAGAACGCGCCAAGTACTACCGGAATGAATGGGATGCCCT....CTCACGATGTTATATCACATGCCTGTTTGTGACGTGTGTTAAAGTGTGTGAGCTTCATTGACGTTCGAATCAAAAATGACTCTCGGCAACGGATATCTAGGCTCTGGCATCGATGAAGAACGTAGCAAACTGCGATACGTGGTGTGAATTGCAGAATCCCGTGAACCATCGAGTTTTTGAACGCAAGTTGCGCCCGAAGTC.GCTAGGCGGAGGGCACGTCTGCCTGGGCGTCA.CGCATTTTGTTG....CCCCC.........TCGCTCCTAGAGGGCCTGCGGCAGTGGATGGGGGCAGAGAA.TGGCCTCCCGTGTTGTTGTTGCGGTTGGCCCGAAACGCAGTTCCTCTATCAGAACGCCACGACAAATGGTGGTTGGAA.CCCTCAACC.GGGATGCGA.GTCGCGTGCGCTTT.TGGCGGAGGTGTTTGTGGTA..CCCAAGAGTGAGC.CAA..CTCAATGAGGAGG...TGTTCTCTTCGA
Pac.gea.P021	TCGGACCCTACAAAAGTGTAAAACTAGCGAACTCATTTGTGAACTGGCCTTCAG.GCTTGTCGCCCTCGGTTCACTGGGTGCCTCT.GGCTCTCGGTTGTGCCGACACAACAAACAAATCGGCGCAGAACGCGCCAAGTACTACCGAAATGAATGGAATGCCTT....CTCACGATG...TATCGCGTGCCTGTTTGTGGCGTGCGTG.AAGTGTGCGAGTATCATTGACATTCGAATCAAAAACGACTCTCGGCAACGGATATCTAGGCTCTCGCATCGATGAAGAACGTAGCGAACTGCGATACTTGGTGTGAATTGCAGAATCCCGTGAACCATCGAGTTTTTGAACGCAAGTTGCGCCCAAAGCC.GCTAGGCTGAGGGCACGTCTGCCTGGGCGTCA.CGCATTTTGTTG....CCCCTC....CCCCCCATCCCCAAAGGGACTGTGGTAGTGGATAGGGGCGGAAAA.TGGCCTCCCGTGTTG.TGTTGCGGTTGGCCTAAAACGGAGTTCCTCTATCGGAACGCCACGACAAATGGTGGTCGGAA.CCCTTAATC.GGGATGCGA.GTCGTGTGTGCTTT.TGTTGGAGGAATTTGTGGTA..CCCTACAGTGAG..CAC..CTC.ATCAGGAGG...TGTTCTCTTCGA
Pac.hor.P022	TCGGACCCTACAAAAGTGCAAAACTAGTGAACTCATTCGTGAACGGGCCTTCAGGGCTTGTCGCCCTCGGCTCGCTGGGTGCCTCT.GGCTCTCGGTTGTGCCGACACAACAAACAAATCGGCGCAGAACGCGCCAAGTACTACCGGAATGAATGGGATGCCCT....CTCACGATGTTATATCACATGCCTGTTTGTGACGTGTGTTAAAGTGTGTGAGCTTCATTGACGTTCGAATCAAAAATGACTCTCGGCAACGGATATCTAGGCTCTGGCATCGATGAAGAACGTAGCAAACTGCGATACGTGGTGTGAATTGCAGAATCCCGTGAACCATCGAGTTTTTGAACGCAAGTTGCGCCCGAAGTC.GCTAGGCGGAGGGCACGTCTGCCTGGGCGTCA.CGCATTTTGTTG....CCCCC.........TCGCTCCTAGAGGGCCTGCGGCAGTGGATGGGGGCAGAGAA.TGGCCTCCCGTGTTGTTGTTGCGGTTGGCCCGAAACGCAGTTCCTCTATCAGAACGCCACGACAAATGGTGGTTGGAA.CCCTCAACC.GGGATGCGA.GTCGCGTGCGCTTT.TGGCGGAGGTGTTTGTGGTA..CCCAAGAGTGAGC.CAA..CTCAATGAGGAGG...TGTTCTCTTCGA
Pac.hor.P023	TCGGACCCTACAAAAGTGCAAAACTAGTGAACTCATTCGTGAACGGGCCTTCAGGGCTTGTCGCCCTCGGCTCGCTGGGTGCCTCT.GGCTCTCGGTTGTGCCGACACAACAAACAAATCGGCGCAGAACGCGCCAAGTACTACCGGAATGAATGGGATGCCCT....CTCACGATGTTATATCACATGCCTGTTTGTGACGTGTGTTAAAGTGTGTGAGCTTCATTGACRTTCGAATCAAAAATGACTCTCGGCAACGGATATCTAGGCTCTGGCATCGATGAAGAACGTAGCAAACTGCGATACGTGGTGTGAATTGCAGAATCCCGTGAACCATCGAGTTTTTGAACGCAAGTTGCGCCCGAAGTC.GCTAGGCGGAGGGCACGTCTGCCTGGGCGTCA.CGCATTTTGTTG....CCCCC.........TCGCTCCTAGAGGGCCTGCGGCAGTGGATGGGGGCAGAGAA.TGGCCTCCCGTGTTGTTGTTGCGGTTGGCCCGAAACGCAGTTCCTCTATCAGAACGCCACGACAAATGGTGGTTGGAA.CCCTCAACC.GGGATGCGA.GTCGCGTGCGCTTT.TGGCGGAGGTGTTTGTGGTA..CCCAAGAGTGAGC.CAA..CTCAATGAGGAGG...TGTTCTCTTCGA
Pac.hor.P024	TCGGACCCTACAAAAGTGCAAAACTAGTGAACTCATTCGTGAACGGGCCTTCAGGGCTTGTCGCCCTCGGCTCGCTGGGTGCCTCT.GGCTCTCGGTTGTGCCGACACAACAAACAAATCGGCGCAGAACGCGCCAAGTACTACCGGAATGAATGGGATGCCCT....CTCACGATGTTATATCACATGCCTGTTTGTGACGTGTGTTAAAGTGTGTGAGCTTCATTGACGTTCGAATCAAAAATGACTCTCGGCAACGGATATCTAGGCTCTGGCATCGATGAAGAACGTAGCAAACTGCGATACGTGGTGTGAATTGCAGAATCCCGTGAACCATCGAGTTTTTGAACGCAAGTTGCGCCCGAAGTC.GCTAGGCGGAGGGCACGTCTGCCTGGGCGTCA.CGCATTTTGTTG....CCCCC.........TCGCTCCTAGAGGGCCTGCGGCAGTGGATGGGGGCAGAGAA.TGGCCTCCCGTGTTGTTGTTGCGGTTGGCCCGAAACGCAGTTCCTCTATCAGAACGCCACGACAAATGGTGGTTGGAA.CCCTCAACC.GGGATGCGA.GTCGCGTGCGCTTT.TGGCGGAGGTGTTTGTGGTA..CCCAAGAGTGAGC.CAA..CTCAATGAGGAGG...TGTTCTCTTCGA
Pac.ino.P025	TCGGACCCTACAAAAGTGCAAAACTAGTGAACTCATTCGTGAACGGGCCTTCAGGGCTTGTCGCCCTCGGCTCGCTGGGTGCCTCT.GGCTCTCGGTTGTGCCGACACAACAAACAAATCGGCGCAGAACGCGCCAAGTACTACCGGAATGAATGGGATGCCCT....CTCACGATGTTATATCACATGCCTGTTTGTGACGTGTGTTAAAGTGTGTGAGCTTCATTGACATTCGAATCAAAAATGACTCTCGGCAACGGATATCTAGGCTCTGGCATCGATGAAGAACGTAGCAAACTGCGATACGTGGTGTGAATTGCAGAATCCCGTGAACCATCGAGTTTTTGAACGCAAGTTGCGCCCGAAGTC.GCTAGGCGGAGGGCACGTCTGCCTGGGCGTCA.CGCATTTTGTTG....CCCCC.........TCGCTCCTAGAGGGCCTGCGGCAGTGGATGGGGGCAGAGAA.TGGCCTCCCGTGTTGTTGTTGCGGTTGGCCCGAAACGCAGTTCCTCTATCAGAACGCCACGACAAATGGTGGTTGGAA.CCCTCAACC.GGGATGCGA.GTCGCGTGCGCTTT.TGGCGGAGGTGTTTGTGGTA..CCCAAGAGTGAGC.CAA..CTCAATGAGGAGG...TGTTCTCTTCGA
Pac.lam.P001	TCGGACCCTACAAAAGTGTAAAACTAGCGAACTCATTTGTGAACTGGCCTTCAG.GCTTGTCGCCCTCGGTTCACTGGGTGCCTCT.GGCTCTCGGTTGTGCCGACACAACAAACAAATCGGCGCAGAACGCGCCAAGTACTACCGGAATGAATGGAATGCCTT....CTCACGATG...TATCGCGTGCCTGTTTGTGGCGCGCGTG.AAGTGCGTGAGTATCATTGACATTCGAATCAAAAACGACTCTCGGCAACGGATATCTAGGCTCTCGCATCGATGAAGAACGTAGCAAACTGCGATACTTGGTGTGAATTGCAGAATCCCGTGAACCATCGAGTTTTTGAACGCAAGTTGCGCCCAAAGCC.GCTAGGCTGAGGGCACGTCTGCCTGGGCGTCA.CGCATTTTGTTG....CCCCT.....TCCCCCATCCCTAAGGGGACTGTGGTAGTGGATAGGGGCGGAAAA.TGGCCTCCCGTGTTG.TGTTGCGGTTGGCCTAAAACGCAGTTCCTCTATCAGAACGCCACGACAAATGGTGGTTGGAA.CCCTTAATC.GGGATGCGA.GTCGTGTGCGCTTT.TGTTGGAGGAATTTGTGGTA..CCCTACAGTGAG..CAA..CTC.ATCAGGAGG...TGTTCTCTTCGA
Pac.lam.P026	TCGGACCCTACAAAAGTGTAAAACTAGCGAACTCATTTGTGAACTGGCCTTCAG.GCTTGTCGCCCTCGGTTCACTGGGTGCCTCT.GGCTCTCGGTTGTGCCGACACAACAAACAAATCGGCGCAGAACGCGCCAAGTACTACCGGAATGAATGGAATGCCTT....CTCACGATG...TATCGCGTGCCTGTTTGTGGCGCGCGTG.AAGTGCGTGAGTATCATTGACATTCGAATCAAAAACGACTCTCGGCAACGGATATCTAGGCTCTCGCATCGATGAAGAACGTAGCAAACTGCGATACTTGGTGTGAATTGCAGAATCCCGTGAACCATCGAGTTTTTGAACGCAAGTTGCGCCCAAAGCC.GCTAGGCTGAGGGCACGTCTGCCTGGGCGTCA.CGCATTTTGTTG....CCCCT.....TCCCCCATCCCTAAGGGGACTGTGGTAGTGGATAGGGGCGGAAAA.TGGCCTCCCGTGTTG.TGTTGCGGTTGGCCTAAAACGCAGTTCCTCTATCAGAACGCCACGACAAATGGTGGTTGGAA.CCCTTAATC.GGGATGCGA.GTCGTGTGCGCTTT.TGTTGGAGGAATTTGTGGTA..CCCTACAGTGAG..CAA..CTC.ATCAGGAGG...TGTTCTCTTCGA
Pac.lam.P027	TCGGACCCTACAAAAGTGTAAAACTAGCGAACTCATTTGTGAACTGGCCTTCAG.GCTTGTCGCCCTCGGTTCACTGGGTGCCTCT.GGCTCTCGGTTGTGCCGACACAACAAACAAATCGGCGCAGAACGCGCCAAGTACTACCGGAATGAATGGAATGCCTT....CTCACGATG...TATCGCGTGCCTGTTTGTGGCGCGCGTG.AAGTGCGTGAGTATCATTGACATTCGAATCAAAAACGACTCTCGGCAACGGATATCTAGGCTCTCGCATCGATGAAGAACGTAGCAAACTGCGATACTTGGTGTGAATTGCAGAATCCCGTGAACCATCGAGTTTTTGAACGCAAGTTGCGCCCAAAGCC.GCTAGGCTGAGGGCACGTCTGCCTGGGCGTCA.CGCATTTTGTTG....CCCCT.....TCCCCCATCCCTAAGGGGACTGTGGTAGTGGATAGGGGCGGAAAA.TGGCCTCCCGTGTTG.TGTTGCGGTTGGCCTAAAACGCAGTTCCTCTATCAGAACGCCACGACAAATGGTGGTTGGAA.CCCTTAATC.GGGATGCGA.GTCGTGTGCGCTTT.TGTTGGAGGAATTTGTGGTA..CCCTACAGTGAG..CAA..CTC.ATCAGGAGG...TGTTCTCTTCGA
Pac.lam.P028	TCGGACCCTACAAAAGTGTAAAACTAGCGAACTCATTTGTGAACTGGCCTTCAG.GCTTGTCGCCCTCGGTTCACTGGGTGCCTCT.GGCTCTCGGTTGTGCCGACACAACAAACAAATCGGCGCAGAACGCGCCAAGTACTACCGGAATGAATGGAATGCCTT....CTCACGATG...TATCGCGTGCCTGTTTGTGGCGCGCGTG.AAGTGCGTGAGTATCATTGACATTCGAATCAAAAACGACTCTCGGCAACGGATATCTAGGCTCTCGCATCGATGAAGAACGTAGCAAACTGCGATACTTGGTGTGAATTGCAGAATCCCGTGAACCATCGAGTTTTTGAACGCAAGTTGCGCCCAAAGCC.GCTAGGCTGAGGGCACGTCTGCCTGGGCGTCA.CGCATTTTGTTG....CCCCT.....TCCCCCATCCCTAAGGGGACTGTGGTAGTGGATAGGGGCGGAAAA.TGGCCTCCCGTGTTG.TGTTGCGGTTGGCCTAAAACGCAGTTCCTCTATCAGAACGCCACGACAAATGGTGGTTGGAA.CCCTTAATC.GGGATGCGA.GTCGTGTGCGCTTT.TGTTGGAGGAATTTGTGGTA..CCCTACAGTGAG..CAA..CTC.ATCAGGAGG...TGTTCTCTTCGA
Pac.lam.P029	TCGGACCCTACAAAAGTGTAAAACTAGCGAACTCATTTGTGAACTGGCCTTCAG.GCTTGTCGCCCTCGGTTCACTGGGTGCCTCT.GGCTCTCGGTTGTGCCGACACAACAAACAAATCGGCGCAGAACGCGCCAAGTACTACCGGAATGAATGGAATGCCCT....CTCACGATG...TATCGCGTGCCTGTTTGTGGCGCGCGTG.AAGTGTGTGAGTATCATTGACATTCGAATCAAAAACGACTCTCGGCAACGGATATCTAGGCTCTCGCATCGATGAAGAACGTAGCAAACTGCGATACTTGGTGTGAATTGCAGAATCCCGTGAACCATCGAGTTTTTGAACGCAAGTTGCGCCCAAAGCC.GCTAGGCTGAGGGCACGTCTGCCTGGGCGTCA.CGCATTTTGTTG....CCCCT.....TCCCCCATCCCTAAGGGGACTGTGGTAGTGGATAGGGGCGGAAAA.TGGCCTCCCGTGTTG.TGTTGCGGTTGGCCTAAAACGCAGTTCCTCTATCAGAACGCCACGACAAATGGTGGTTGGAA.CCCTTAATC.GGGATGCGA.GTCGTGTGCGCTTT.TGTTGGAGGAATTTGTGGTA..CCCTACAGTGAG..CAA..CTC.ATCAGGAGG...TGTTCTCTTCGA
Pac.lam.P030	TCGGACCCTACAAAAGTGTAAAACTAGCGAACTCATTTGTGAACTGGCCTTCAG.GCTTGTCGCCCTCGGTTCACTGGGTGCCTCT.GGCTCTCGGTTGTGCCGACACAACAAACAAATCGGCGCAGAACGCGCCAAGTACTACCGGAATGAATGGAATGCCCT....CTCACGATG...TATCGCGTGCCTGTTTGTGGCGCGCGTG.AAGTGTGTGAGTATCATTGACATTCGAATCAAAAACGACTCTCGGCAACGGATATCTAGGCTCTCGCATCGATGAAGAACGTAGCAAACTGCGATACTTGGTGTGAATTGCAGAATCCCGTGAACCATCGAGTTTTTGAACGCAAGTTGCGCCCAAAGCC.GCTAGGCTGAGGGCACGTCTGCCTGGGCGTCA.CGCATTTTGTTG....CCCCT.....TCCCCCATCCCTAAGGGGACTGTGGTAGTGGATAGGGGCGGAAAA.TGGCCTCCCGTGTTG.TGTTGCGGTTGGCCTAAAACGCAGTTCCTCTATCAGAACGCCACGACAAATGGTGGTTGGAA.CCCTTAATC.GGGATGCGA.GTCGTGTGCGCTTT.TGTTGGAGGAATTTGTGGTA..CCCTACAGTGAG..CAA..CTC.ATCAGGAGG...TGTTCTCTTCGA
Pac.lam.P031	TCGGACCCTACAAAAGTGTAAAACTAGCGAACTCATTTGTGAACTGGCCTTCAG.GCTTGTCGCCCTCGGTTCACTGGGTGCCTCT.GGCTCTCGGTTGTGCCGACACAACAAACAAATCGGCGCAGAACGCGCCAAGTACTACCGGAATGAATGGAATGCCCT....CTCACGATG...TATCGCGTGCCTGTTTGTGGCGCGCGTG.AAGTGTGTGAGTATCATTGACATTCGAATCAAAAACGACTCTCGGCAACGGATATCTAGGCTCTCGCATCGATGAAGAACGTAGCAAACTGCGATACTTGGTGTGAATTGCAGAATCCCGTGAACCATCGAGTTTTTGAACGCAAGTTGCGCCCAAAGCC.GCTAGGCTGAGGGCACGTCTGCCTGGGCGTCA.CGCATTTTGTTG....CCCCT.....TCCCCCATCCCTAAGGGGACTGTGGTAGTGGATAGGGGCGGAAAA.TGGCCTCCCGTGTTG.TGTTGCGGTTGGCCTAAAACGCAGTTCCTCTATCAGAACGCCACGACAAATGGTGGTTGGAA.CCCTTAATC.GGGATGCGA.GTCGTGTGCGCTTT.TGTTGGAGGAATTTGTGGTA..CCCTACAGTGAG..CAA..CTC.ATCAGGAGG...TGTTCTCTTCGA
Pac.lea.P053.c1	TCGGACCTTACAAAAGTGAAAAACTAGCGAACTCATCTGTGAACGGGCCTTCAG.GCTTGTCGTCCCCGGTTCAACCAGTGCCTCT.GGCTCTCGGTTGTGCCGACACAACAAACAAATCGGCGCAGAACGCGCCAAGTACCACCGGAATGAATGGAATGCCTT....CTCACGATG...TATCACATGCCTGTTCGTGGCGTGCGTGAA...GCGTGAGTGTCATTGACATTCGAATGAAAAATGACTCTCGGCAACGGATATCTAGGCTCTCGCATCGGTGAAGAACGTAGCAAACTGCGATACTTGGTGTGAATTGCAGAATCCCGTGAACCATCGAGTTTTTGAACGCAAGTTGCGCCCAAAGTC.GTTAGGCTGAGGGCACGTCTGCCTGGGCGTCA.CGCATTTTGGTG....CCCCCCCCCG.GTCTCATCCCTAAAGGGACTAGGTTTGTGGGTAGGGGCGAAAAA.TGGCCTCCCGTCTTG.TGTTGCGGTTGGCTTAAAACGCAGTTCCTCTATCGGAACGCCACGACAAATGGTGGTTGGAA.CCCTCAGTC.GGGATGCGA.GTCGTGTGCGCTTT.TGTTGGAGGAGTTTGTGGTGTACCCTA..GTGAG..CAA..CTC.ATCAAGAGG...TGCTCTCTTCGA
Pac.lea.P053.c2	TCGGACCTTATAAAAGCGAGAAACTAGCGAACTCATCTGTGAACGGGCCTTTTG.GCTTGTCGTCCCCGGTTCAACCAGTGCCTCT.GGCTCTCGGTTGTGCCGACACAACAAACAAATCGGCGCAGAACGTGCCAAGTACCACCGGAATGAATGGAATGCCTT....CTCACGATG...TATCACATGCCTGTTCGTGGCGTGCGTG.GAACGTGTGAGTGTCATTGACACTCGAATCAAAAATGACTCTCGGCAACGGATATCTAGGCTCTCGCATCGATGAAGAACGTAGCAAACTGCGATACTTGGTGTGAATTGCAGAATCCCGTGAACCATCGAGTTTTTGAACGCAAGTTGCGCCCAAAGTC.GTTAGGCTGAGGGCACGTCTGCCTGGGCGTCA.CGCATTTTGGTGCCCCCCCCCC..CGCGTCTCATCCCTCAAGGGACTAGGGTTGTGGGTAGGGGCGAAAAA.TGGCCTCCCGTCTTG.TGTTGCGGTTGGCTTAAAACGCAGTTCCTCTATCGGAACGCCACGACAAATGGTGGTTGGAA.CCCTCAGTC.GGGATGCGA.GTCGTGTGCGCTTT.TGTTGGAGGAGTTTGTGGTGTACCCTA..GTGAG..CAA..CTC.ATCAAGAGGTGCTGCTCTCTTCGA
Pac.lea.P053.c3	TCGGACCTTATAAAAGCGAGAAACTAGCGAACTCATCTGTGAACGGGCCTTTTG.GCTTGTCGTCCCCGGTTCAACCAGTGCCTCT.GGCTCTCGGTTGTGCCGACACAACAAACAAATCGGCGCAGAACGCGCCAAGTACCACCGGAATGAATGGAATGCCTT....CTCACGATG...TATCACATGCCTGTTCGTGGCGTGCGTG.AAATGTGTGAGTGTCATTGACATTCGAATCAAAAATGACTCTCGGCAACGGATATCTAGGCTCTCGCATCGATGAAGAACGTAGCAAACTGCGATACTTGGTGTGAATTGCAGAATCCCGTGAACCATCGAGTTTTTGAACGCAAGTTGCGCCCAAAGTC.GTTAGGCTGAGGGCACGTCTGCCTGGGCGTCA.CGCATTTTGGTG.CCCCCCCCC..CGCGTCTCATCCCTCAAGGGACTAGGGTTGTGGGTAGGGGCGAAAAA.TGGCCTCCCGTCTTG.TGTTGCGGTTGGCTTAAAACGCAGTTCCTCTATCGGAACGCCACGACAAATGGTGGTTGGAA.CCCTCAGTC.GGGATGCGA.GTCGTGTGCGCTTT.TGTTGGAGGAGTTTGTGGTGTACCCTA..GTGAG..CAA..CTC.ATCAAGAGGTGCTGCTCTCTTCGA
Pac.lea.P053.c4	TCGGACCTTACAAAAGTGAAAAACTAGCGAACTCATCTGTGAACGGGCCTTCAG.GCTTGTCGTCCCCGGTTCAACCAGTGCCTCT.GGCTCTCGGTTGTGCCGACACAACAAACAAATCGGCGCAGAACGCGCCAAGTACCACCGGAATGAATGGAATGCCTT....CTCACGATG...TATCACATGCCTGTTCGTGGCGTGCGTGAA...GCGTGAGTGTCATTGACATTCGAATGAAAAATGACTCTCGGCAACGGATATCTAGGCTCTCGCATCGATGAAGAACGTAGCAAACTGCGATACTTGGTGTGAATTGCAGAATCCCGTGAACCATCGAGTTTTTGAACGCAAGTTGCGCCCAAAGTC.GTTAGGCTGAGGGCACGTCTGCCTGGGCGTCA.CGCATTTTGGTG....CCCCCC...CGGTCTCATCCCTAAAGGGACTAGGTTTGTGGGTAGGGGCGAAAAA.TGGCCTCCCGTCTTG.TGTTGCGGTTGGCTTAAAACGCAGTTCCTCTATCGGAACGCCACGACAAATGGTGGTTGGAA.CCCTCAGTC.GGGATGCGA.GTCGTGTGCGCTTT.TGTTGGAGGAGTTTGTGGTGTACCCTA..GTGAG..CAA..CTC.ATCAAGAGG...TGCTCTCTTCGA
Pac.men.P032	TCGGACCCTACAAA.GTGTAAAACTAGCGAACTCATTTGTGAACTGGCCTTCAG.GCCTGTCGCCCTCGGTTCACTGGGTGCCTCT.GGCTCTCGGTTGTGCCGACACAACAAACAAATCGGCGCAGAACGCGCCAAGTACTACCGGAATGAATGGAATGCCTT....CTCACGATG...CATTGCGTGCCTGTTTGTGGCGTGCGTG.AAGCGTGTGAGTATCATTGACATTCGAATCAAAAACGACTCTCGGCAACGGATATCTAGGCTCTCGCATCGATGAAGAACGTAGCAAACTGCGATACTTGGTGTGAATTGCAGAATCCCGTGAACCATCGAGTTTTTGAACGCAAGTTGCGCCCAAAGCC.GCTAGGCTGAGGGCACGTCTGCCTGGGCGTCA.CGCATTTTGTTG....CCCCTC...CCCCCCCATCCCTAAAGGGACTGTGGTAGTGGATAGGGGCGGAAAA.TGGCCTCCCGTGTTG.TGTTGCGGTTGGCCTAAAACGCAGTTCCTCTATCAGAACGCCACGACAAATGGTGGTTGGAA.CCCTTAATC.GGGATGCGA.GTCGTGTGCGCTTT.TGTTGGAGGAATTTGTGGTA..CCCTACAGTGAG..CAA..CTC.ATCAGGAGG...TGTTCTCTTCGA
Pac.men.P033	TCGGACCCTACAAAAGTGTAAAACTAGCGAACTCATTTGTGAACTGGCCTTCAG.GCCTGTCGCCCTCGGTTCACTGGGTGCCTCT.GGCTCTCGGTTGTGCCGACACAACAAACAAATCGGCGCAGAACGCGCCAAGTACTACCGGAATGAATGGAATGCCTT....CTCACGATG...CATTGCGTGCCTGTTTGTGGCGTGCGTG.AAGCGTGTGAGTATCATTGACATTCGAATCAAAAACGACTCTCGGCAACGGATATCTAGGCTCTCGCATCGATGAAGAACGTAGCAAACTGCGATACTTGGTGTGAATTGCAGAATCCCGTGAACCATCGAGTTTTTGAACGCAAGTTGCGCCCAAAGCC.GCTAGGCTGAGGGCACGTCTGCCTGGGCGTCA.CGCATTTTGTTG....CCCCTC....CCCCCCATCCCTAAAGGGACTGTGGTAGTGGATAGGGGCGGAAAA.TGGCCTCCCGTGTTG.TGTTGCGGTTGGCCTAAAACGCAGTTCCTCTATCAGAACGCCACGACAAATGGTGGTTGGAA.CCCTTAATC.GGGATGCGA.GTCGTGTGCGCTTT.TGTTGGAGGAATTTGTGGTA..CCCTACAGTGAG..CAA..CTC.ATCAGGAGG...TGTTCTCTTCGA
Pac.men.P034	TCGGACCCTACAAAAGTGTAAAACTAGCGAACTCATTTGTGAACTGGCCTTCAG.GCCTGTCGCCCTCGGTTCACTGGGTGCCTCT.GGCTCTCGGTTGTGCCGACACAACAAACAAATCGGCGCAGAACGCGCCAAGTACTACCGGAATGAATGGAATGCCTT....CTCACGATG...CATTGCGTGCCTGTTTGTGGCGTGCGTG.AAGCGTGTGAGTATCATTGACATTCGAATCAAAAACGACTCTCGGCAACGGATATCTAGGCTCTCGCATCGATGAAGAACGTAGCAAACTGCGATACTTGGTGTGAATTGCAGAATCCCGTGAACCATCGAGTTTTTGAACGCAAGTTGCGCCCAAAGCC.GCTAGGCTGAGGGCACGTCTGCCTGGGCGTCA.CGCATTTTGTTG....CCCCTC..C.CCCCCCATCCCTAAAGGGACTGTGGTAGTGGATAGGGGCGGAAAA.TGGCCTCCCGTGTTG.TGTTGCGGTTGGCCTAAAACGCAGTTCCTCTATCAGAACGCCACGACAAATGGTGGTTGGAA.CCCTTAATC.GGGATGCGA.GTCGTGTGCGCTTT.TGTTGGAGGAATTTGTGGTA..CCCTACAGTGAG..CAA..CTC.ATCAGGAGG...TGTTCTCTTCGA
Pac.mik.P002	TCGGACCCTACAAAAGTGTAAAACTAGCGAACTCATTTGTGAACTGGCCTTCAG.GCTTGTCGCCCTCGGTTCACTGGGTGCCTCT.GGCTCTCGGTTGTGCCGACACAACAAACAAATCGGCGCAGAACGCGCCAAGTACTACCGGAATGAATGGAATGCCTT....CTCACGATG...TATCGCGTGCCTGTTTGTGGCGCGCGTG.AAGTGCGTGAGTATCATTGACATTCGAATCAAAAACGACTCTCGGCAACGGATATCTAGGCTCTCGCATCGATGAAGAACGTAGCAAACTGCGATACTTGGTGTGAATTGCAGAATCCCGTGAACCATCGAGTTTTTGAACGCAAGTTGCGCCCAAAGCC.GCTAGGCTGAGGGCACGTCTGCCTGGGCGTCA.CGCATTTTGTTG....CCCCT.....TCCCCCATCCCTAAGGGGACTGTGGTAGTGGATAGGGGCGGAAAA.TGGCCTCCCGTGTTG.TGTTGCGGTTGGCCTAAAACGCAGTTCCTCTATCAGAACGCCACGACAAATGGTGGTTGGAA.CCCTTAATC.GGGATGCGA.GTCGTGTGCGCTTT.TGTTGGAGGAATTTGTGGTA..CCCTACAGTGAG..CAA..CTC.ATCAGGAGG...TGTTCTCTTCGA
Pac.nam.P054	TCGGACCCTACAAAAGTGTAAAACTAGCGAACTCATTTGTGAACGAGCCTTCAG.GCTTGTCGCCCTCGGCACACTGGGTGCCYCT.GGCTCTTGGTTGTGTCGACACAACAAACAAATCGGCGCAGAACGCGCCAAGTACTACCGAAATGAATGGAATGCCTC....CTCACAACG...TATCACATGCCTATTTGTGGCGTGTG...AAGTGTGTGAGTATCATTGACATTCGAATTAAAAATGACTCTCGGCAACGGATATCTAGGCTCTCGCATCGATGAAGAACGTAGCAAACTGCGACACTTGGTGTGAATTGCAGAATCCCGTGAACCATCGAGTTTTTGAACGCAAGTTGCGCCCGAAGTCAGCTAGGCCAAGGGCACGTCTGCCTGGGCGTCA.CGCATTTTGTTG....CCCCCC.ACGCACCTCATCCCTCAAGGGACTGTGGTAGTGGGTAGGGGGGGGAAACTGGCCTCCCGTGTTG.TGTTGCGGTTGGCCTAAAACGCASTTCCTTCATCAGAACGCCACGACAAATGGTGGTTGGAA.CCCTTAATG.GGGATGCGA.GTCGTGTGCGCTTT.TGTTGGAGGAGTTTGTGGTA..CCCTAGAGTGTGAGCAA..CTC.ATCGGGAGG...TGTTCTCTTCGA
Pac.ros.bem.P035	TCGGACCCTACAAAAGTGCAAAACTAGTGAACTCATTCGTGAAGGGGCCTTCAG.GCTTGTCGCCCTCGGTTCACTGGGTGCCTCT.GGCTCTCGGTTGTGCCGACACAACAAACAAATCGGCGCAGAACGCGCCAAGTACTACCGGAATGAATGGGATGCCCT....CTCACGACGTTATATCACATGCCTGTTTGTGACGTGTGTTAAAGTGTGTGAGCTTCATTGACATTCGAATCAAAAATGACTCTCGGCAACGGATATCTAGGCTCTGGCATCGATGAAGAACGTAGCAAACTGCGATACGTGGTGCGAATTGCAGAATCCCGTGAACCATCGAGTTTTCGAACGCAAGTTGCGCCCGAAGTC.GCTAGGCGGAGGGCACGTCTGCCTGGGCGTCACCGCATGTTGTTG....CCCCCT..CGCTCCTCATCCCGAGAGGGACTGCGGCAGTGGATGGGGGCAGAGAA.TGGCCTCCCGTGCTG.TGTTGCGGTTGGCCCGAAACGCGGTTCCTCTGTCGGAACGCCACGACAAATGGTGGTTGGAA.CCCTCAACC.GGGATGCGA.GTCGCGTGCGCTTT.TGGCGGAGGAGTTTGTGGTA..CCCAAGAGTGAGC.CAA..CTCAATCAGGAGG...TGTTCTCTTCGA
Pac.ros.bic.P036	TCGGACCCTACAAAAGTGCAAAACTAGTGAACTCATTCGTGAACGGGCCTTCAGGGCTTGTCGCCCTCGGCTCGCTGGGTGCCTCT.GGCTCTCGGTTGTGCCGACACAACAAACAAATCGGCGCAGAACGCGCCAAGTACTACCGGAATGAATGGGATGCCCT....CTCACGATGTTATATCACATGCCTGTTTGTGACGTGTGTTAAAGTGTGTGAGCTTCATTGACATTCGAATCAAAAATGACTCTCGGCAACGGATATCTAGGCTCTGGCATCGATGAAGAACGTAGCAAACTGCGATACGTGGTGTGAATTGCAGAATCCCGTGAACCATCGAGTTTTTGAACGCAAGTTGCGCCCGAAGTC.GCTAGGCGGAGGGCACGTCTGCCTGGGCGTCA.CGCATTTTGTTG....CCCCC.........TCGCTCCTAGAGGGCCTGCGGCAGTGGATGGGGGCAGAGAA.TGGCCTCCCGTGTTGTTGTTGCGGTTGGCCCGAAACGCAGTTCCTCTATCAGAACGCCACGACAAATGGTGGTTGGAA.CCCTCAACC.GGGATGCGA.GTCGCGTGCGCTTT.TGGCGGAGGTGTTTGTGGTA..CCCAAGAGTGAGC.CAA..CTCAATGAGGAGG...TGTTCTCTTCGA
Pac.ros.cac.P037	TCGGACCCTACGAAAGTGCAAAACTAGTGAACTCATTCGTGAACGGGCCTTCAG.GCTTGTCGCCCTCGGTTCGCTGGGTGCCTCT.GGCTCTCGGTTGTGCCGACACAACAAACAAATCGGCGCAGAACGCGCCAAGTACTACCGGAATGAATGGGATGCCCT....CTCACGATGTTATATCACATGCCTGTTTGTGACGTGTGTTAAAGTGTGTGAGCTTCATTGACATTCGAATCAAAAATGACTCTCGGCAACGGATATCTAGGCTCTGGCATCGATGAAGAACGTAGCAAACTGCGATACGTGGTGTGAATTGCAGAATCCCGTGAACCATCGAGTTTTTGAACGCAAGTTGCGCCCGAAGTC.GCTAGGCGGAGGGCACGTCTGCCTGGGCGTCG.CGCATTTTGTTG....CCCCCT..CGCTCCTCATCCCTAGAGGGACTGCGGCAGTGGATGGGGGCAGAGAA.TGGCCTCCCGTGTTG.TGTTGCGGTTGGCCCGAAACGCAGTTCCTCTATCAGAACGCCACGACAAATGGTGGTTGGAACCCCTCAACC.GGGATGCGA.GTCGCGTGCGCTTT.TGGCGGAGGTGTTTGTGGTA..CCCAAGAGTGAGC.CAA..CTCAATCAGGAGG...TGTTCTCTTCGA
Pac.ros.gra.P038	TCGGACCCTACAAAAGTGCAAAACTAGTGAACTCATTCGTGAACGGGCCTTCAG.GCTTGTCGCCCTCGGTTCACTGGGTGCCTCT.GGCTCTCGGTTGTGCCGACACAACAAACAAATCGGCGCAGAACGCGCCAAGTACTACCGGAATGAATGGGATGCCCT....CTCACGATGTTATATCACATGCCTGTTTGTGACGTGTGTTAAAGTGTGCGAGCTTCATTGACATTCGAATCAAAAATGACTCTCGGCAACGGATATCTAGGCTCTGGCATCGATGAAGAACGTAGCAAACTGCGATACGTGGTGTGAATTGCAGAATCCCGTGAACCATCGAGTTTTTGAACGCAAGTTGCGCCCGAAGTC.GCTAGGCGGAGGGCACGTCTGCCTGGGCGTCG.CGCATTTTGTTG....CCCCCT..CGCTCCTCATCCCTAGAGGGACTGCGGCAGTGGATGGGGGCAGAGAA.TGGCCTCCCGTGTTG.TGTTGCGGTTGGCCCGAAACGCAGTTCCTCTATCAGAACGCCACGACAAATGGTGGTTGGAA.CCCTCAACC.GGGATGCGA.GTCGCGTGCGCTTT.TGGCGGAGGTGTTTGTGGTA..CCCAAGAGTGAGC.CAACTCTCAATCAGGAGG...TGTTCTCTTGGA
Pac.ros.gra.P039	TCGGACCCTACAAAAGTGCAAAACTAGTGAACTCATTCGTGAACGGGCCTTCAG.GCTTGTCGCCCTCGGTTCACTGGGTGCCTCT.GGCTCTCGGTTGTGCCGACACAACAAACAAATCGGCGCAGAACGCGCCAAGTACTACCGGAATGAATGGGATGCCCT....CTCACGATGTTATATCACATGCCTGTTTGTGACGTGTGTTAAAGTGTGYGAGCTTCATTGACATTCGAATCAAAAATGACTCTCGGCAACGGATATCTAGGCTCTGGCATCGATGAAGAACGTAGCAAACTGCGATACGTGGTGTGAATTGCAGAATCCCGTGAACCATCGAGTTTTTGAACGCAAGTTGCGCCCGAAGTC.GCTAGGCGGAGGGCACGTCTGCCTGGGCGTCG.CGCATTTTGTTG....CCCCCT..CGCTCCTCATCCCTAGAGGGACTGCGGCAGTGGATGGGGGCAGAGAA.TGGCCTCCCGTGTTG.TGTTGCGGTTGGCCCGAAACGCAGTTCCTCTATCAGAACGCCACGACAAATGGTGGTTGGAA.CCCTCAACC.GGGATGCGA.GTCGCGTGCGCTTT.TGGCGGAGGTGTTTGTGGTA..CCCAAGAGTGAGC.CAACTCTCAATCAGGAGG...TGTTCTCTTGGA
Pac.ros.mak.P040	TCGGACCCTACAAAAGTGCAAAACTAGTGAACTCATTCGTGAACGGGCCTTCAGGGCTTGTCGCCCTCGGTTCGCTGGGTGCCTCT.GGCTCTCGGTTGTGCCGACACAACAAACAAATCGGCGCAGAACGCGCCAAGTACTACCGGAATGAATGGGATGCCCT....CTCACGATGTTACATCACATGCCTGCTTGTGACGTGTGTTAAAGTGTGTGAGCTTCATTGACATTCGAATCAAAAATGACTCTCGGCAACGGATATCTAGGCTCTGGCATCGATGAAGAACGTAGCAAACTGCGATACGTGGTGTGAATTGCAGAATCCCGTGAACCATCGAGTTTTTGAACGCAAGTTGCGCCCGAAGTC.GCTAGGCGGAGGGCACGTCTGCCTGGGCGTCA.CGCATTTTGTTG....CCCCCT..CGCTCCTCATCCCTAGAGGGACTGCGGCAGTGGATGGGGGCAGAGAA.TGGCCTCCCGTGTTG.TGTTGCGGTTGGCCCGAAACGCAGTTCCTCTATCAGAGCGCCACGACAAATGGTGGTTGGAA.CCCTCAACC.GGGATGCGA.GTCGCGTGCGCTTT.TGGCGGAGGTGTTTGTGGTA..CCCAAGAGTGAGC.CAA..CTCAATCAGGAGG...TGTTCTCTTCGA
Pac.ros.ros.P041	TCGGACCCTACGAAAGTGCAAAACTAGTGAACTCATTCGTGAACGGGCCTTCAG.GCTTGTCGCCCTCGGTTCACTGGGTGCCTCT.GGCTCTCGGTTGTGCCGACACAACAAACAAATCGGCGCRGAACGCGCCAAGTACTACCGGAATGAATGGGATGCCCT....CTCACGATGTTATATCACATGCCTGTTTGTGACGTGTGTTAAAGTGTGTGAGCTTCATTGACATTCGAATCAAAAATGACTCTCGGCAACGGATATCTAGGCTCTGGCATCGATGAAGAACGTAGCAAACTGCGATACGTGGTGTGAATTGCAGAAYCCCGTGAACCATCGAGTTTTTGAACGCAAGTTGCGCCCGAAGTC.GCTAGGCGGAGGGCACGTCTGCCTGGGCGTCA.CGCATTTTGTTG....CCCCCC.TCGCTCCTCATCCCTAGAGGGACTGCGGCAGTGGATGGGGGCAGAGAA.TGGCCTCCCGTGTTG.TGTTGCGGTTGGCCCGAAACGCAGTTCCTCTGTCAGAACGCCACGACAAATGGTGGTTGGAA.CCCTCGACC.GGGATGCGA.GTCGCGTGCGCTTT.TGGCGGAGGAGTTTGTGGTA..CCCAAGAGTGAGC.CAA..CTCAATCTGGAGG...TGTTCTCTTCGA
Pac.ros.ros.P042	TCGGACCCTACGAAAGTGCAAAACTAGTGAACTCATTCGTGAACGGGCCTTCAG.GCTTGTCGCCCTCGGTTCACTGGGTGCCTCT.GGCTCTCGGTTGTGCCGACACAACAAACAAATCGGCGCGGAACGCGCCAAGTACTACCGGAATGAATGGGATGCCCT....CTCACGATGTTATATCACATGCCTGTTTGTGACGTGTGTTAAAGTGTGTGAGCTTCATTGACATTCGAATCAAAAATGACTCTCGGCAACGGATATCTAGGCTCTGGCATCGATGAAGAACGTAGCAAACTGCGATACGTGGTGTGAATTGCAGAATCCCGTGAACCATCGAGTTTTTGAACGCAAGTTGCGCCCGAAGTC.GCTAGGCGGAGGGCACGTCTGCCTGGGCGTCA.CGCATTTTGTTG....CCCCCC.TCGCTCCTCATCCCTAGAGGGACTGCGGCAGTGGATGGGGGCAGAGAA.TGGCCTCCCGTGTTG.TGTTGCGGTTGGCCCGAAACGCAGTTCCTCTGTCAGAACGCCACGACAAATGGTGGTTGGAA.CCCTCGACC.GGGATGCGA.GTCGCGTGCGCTTT.TGGCGGAGGAGTTTGTGGTA..CCCAAGAGTGAGC.CAA..CTCAATCTGGAGG...TGTTCTCTTCGA
Pac.ros.ros.P043	TCGGACCCTACGAAAGTGCAAAACTAGTGAACTCATTCGTGAACGGGCCTTCAG.GCTTGTCGCCCTCGGTTCACTGGGTGCCTCT.GGCTCTCGGTTGTGCCGACACAACAAACAAATCGGCGCRGAACGCGCCAAGTACTACCGGAATGAATGGGATGCCCT....CTCACGATGTTATATCACATGCCTGTTTGTGACGTGTGTTAAAGTGTGTGAGCTTCATTGACATTCGAATCAAAAATGACTCTCGGCAACGGATATCTAGGCTCTGGCATCGATGAAGAACGTAGCAAACTGCGATACGTGGTGTGAATTGCAGAATCCCGTGAACCATCGAGTTTTTGAACGCAAGTTGCGCCCGAAGTC.GCTAGGCGGAGGGCACGTCTGCCTGGGCGTCA.CGCATTTTGTTG....CCCCCC.TCGCTCCTCATCCCTAGAGGGACTGCGGCAGTGGATGGGGGCAGAGAA.TGGCCTCCCGTGTTG.TGTTGCGGTTGGCCCGAAACGCAGTTCCTCTGTCAGAACGCCACGACAAATGGTGGTTGGAA.CCCTCGACC.GGGATGCGA.GTCGCGTGCGCTTT.TGGCGGAGGAGTTTGTGGTA..CCCAAGAGTGAGC.CAA..CTCAATCTGGAGG...TGTTCTCTTCGA
Pac.ros.ros.P044	TCGGACCCTACGAAAGTGCAAAACTAGTGAACTCATTCGTGAACGGGCCTTCAG.GCTTGTCGCCCTCGGTTCACTGGGTGCCTCT.GGCTCTCGGTTGTGCCGACACAACAAACAAATCGGCGCGGAACGCGCCAAGTACTACCGGAATGAATGGGATGCCCT....CTCACGATGTTATATCACATGCCTGTTTGTGACGTGTGTTAAAGTGTGTGAGCTTCATTGACATTCGAATCAAAAATGACTCTCGGCAACGGATATCTAGGCTCTGGCATCGATGAAGAACGCAGCAAACTGCGATACGTGGTGTGAATTGCAGAATCCCGTGAACCATCGAGTTTTTGAACGCAAGTTGCGCCCGAAGTC.GCTAGGCGGAGGGCACGTCTGCCTGGGCGTCA.CGCATTTTGTTG....CCCCCC.TCGCTCCTCATCCCTAGAGGGACTGCGGCAGTGGATGGGGGCAGAGAA.TGGCCTCCCGTGTTG.TGTTGCGGTTGGCCCGAAACGCAGTTCCTCTGTCAGAACGCCACGACAAATGGTGGTTGGAA.CCCTCGACC.GGGATGCGA.GTCGCGTGCGCTTT.TGGCGGAGGAGTTTGTGGTA..CCCAAGAGTGAGC.CAA..CTCAATCTGGAGG...TGTTCTCTTCGA
Pac.ros.ros.P045	TCGGACCCTACGAA.GTGCAAAACTAGTGAACTCATTCGTGAACGGGCCTTCAG.GCTTGTCGCCCTCGGTTCACTGGGTGCCTCT.GGCTCTCGGTTGTGCCGACACAACAAACAAATCGGCGCGGAACGCGCCAAGTACTACCGGAATGAATGGGATGCCCT....CTCACGATGTTATATCACATGCCTGTTTGTGACGTGTGTTAAAGTGTGTGAGCTTCATTGACATTCGAATCAAAAATGACTCTCGGCAACGGATATCTAGGCTCTGGCATCGATGAAGAACGCAGCAAACTGCGATACGTGGTGTGAATTGCAGAATCCCGTGAACCATCGAGTTTTTGAACGCAAGTTGCGCCCGAAGTC.GCTAGGCGGAGGGCACGTCTGCCTGGGCGTCA.CGCATTTTGTTG....CCCCCC.TCGCTCCTCATCCCTAGAGGGACTGCGGCAGTGGATGGGGGCAGAGAA.TGGCCTCCCGTGTTG.TGTTGCGGTTGGCCCGAAACGCAGTTCCTCTGTCAGAACGCCACGACAAATGGTGGTTGGAA.CCCTCGACC.GGGATGCGA.GYCGCGTGCGCTTT.TGGCGGAGGAGTTTGTGGTA..CCCAAGAGTGAGC.CAA..CTCAATCTGGAGG...TGTTCTCTTCGA
Pac.rut.P046	CCGGACCTTACAAAAGTGCAAAACTCGCGAACTCATTTGTGAACGGGCCTTCAG.GCTTGTCGCCCTCGGTTCACTGGGTGCCTTT.GGCTCTCGGTTATGCCGACACAACAAACAAATCGGCGCAGAACGCGCCAAGTACTACCGGAATGAATGGAATGCCTT....CTCACGATG...TATCGCACGCT......TGGCGTGCGTGAAAGTGTGCGAGTATCATTGACATTCGAATAAAAAATGACTCTCGGCAACGGATATCTAGGCTCTCGCATCGATGAAGAACGTAGCAAACTGCGATACTTGGTGTGAATTGCAGAATCCCGTGAACCATCGAGTTTTTGAACGCAAGTTGCGCCCAAAGTC.GCTAGGCTGAGGGCACGTCTGCCTGGGCGTCA.CGCATTTTGTTGCCCCCCCCCC..CATGCCTCATCCCTAAAGGGATCGCGGTAGTGGGTAGGGGCGGAAAA.TGGCCTCCCGTGTTG.TGTTGCGGTTGGCCTAAAACGCAGTTCCTCTATCARAACGCCACGACAAACGGTGGCTGTAA.CCCTTAATC.GGGATGCGA.GTCGTGTGCGCTTT.TGTTGGAGGAGTTTGTGGTA..CCCTAGAGTGAG..CAA..CTC.CTCAGGAGG...TGTTCTCTTCGA
Pac.sau.P055	TCGGANCTTATAAAAGTGAAAAACTAGCGAACTCGTTTGTGAACGGGCCGTCAG.GCTTGTCGCCC.CGGTTCAACGAGTGCCTYT.GGCTCTCGGCTGTGCCGACACAACAAACAAATCGGCGCAGAACGCGCCAAGTACCACTAGAATGAATGGAATGCCTT....CTCACGATG...TATCACATGCCTGTTSGTGGCGTGCGAG.AAGCGTGCGAGTGTCATTGACATTCGAATCAAAAATGACTCTCGGCAACGGATATCTAGGCTCTCGCATCGATGAAGAACGTAGCAAACTGCGATACTTGGTGTGAATTGCAGAATCCCGTGAACCATCGAGTTTTTGAACGCAAGTTGCGCCCAAGGTC.GTTAGGCTGAGGGCACGTCTGCCTGGGTGTCA.CGCATTGTGTTGCCCCCCCCCCCTCGCGTCTCATTCCYAAAGGGACTACGGTAGTGGGTAGGGGCGAAAAA.TGGCCTCCCGTCTTG.TGTTGCGGTTGGCCTAAAACGCAGTTCCTCTATTCGAACGCCACGACAAATGGTGGTTGGAA.CCCTCAATC.GAGATGCGA.GTCGTGTGCGCTTT.GGTTGGAGGAGTTTGTGGTA..CCCTATAGTGAG..CAA..CTC.ATCGGGAGG...TGCTCTCTTCGA
Pac.sof.P048	TCGGACCTTACAAAAGTGCAAAACTAGTGAACTCATTTGTGAACGGGCCTTTAG.GCTTGTCGACCTCGGTTCACTGGGTGCCTTC.GGCTCTCGGTTATGCCGACACAACAAACAAATCGGCGCAGAACGCGCCAAGTACTACCTGAATGAATGGAATGCCTT....CTCACGATG...TATCGCATGCC......TGGCGTGCGTG.AAGTGTGGGAGTATCATTGACATTCGAATAAAAAATGACTCTCGGCAACGGATATCTAGGCTCTCGCATCGATGAAGAACGTAGCAAACTGCGATACTTGGTGTGAATTGCAGAATCCCGTGAACCATCGAGTTTTTGAACGCAAGTTGCGCCCAAAGTC.GCTAGGCTGAGGGCACGTCTGCCTGGGCGTCA.CGCATTTTGTTG....CCCCCC..CGTGCCTCATCCCTAAAGGGACCGCTGTAGTGGGTAGGGGCGGAAAA.TGGCCTCCCGTGTTG.TGTTGCGGTTGGCCTAAAACGCAGTTCCTCTATCAGAACGCCACGACAAATGGTGGTTGTAA.CCCTTAATC.GGGATGCGA.GTCGTGTGTGCTTT.TGTTGGAGGAGTTTGTGGTA..CCCTAGAGTGAG..CAA..CTC.ATCAGGAGG...TGTTCTCTTCGA
Pac.suc.P056	TCGGACCCTACAAAAGTGTAAAACTAGCGAACTCATTTGTGAACGAGCCTTCAG.GCTTGTCGCCCTCGGCACACYGGGTGCCTYT.GGCTCTTGGTTGTGTCGACACAACAAACAAATCGGCGCAAAACGCGTCAAGTACTACYGAAATGAATGGAATGCCTT....TTCAC.ACA...TATCACATGCCTATTTGTGGCGYGCG...AAGTGTGTGAGGATCATTGACATTCGAATAAAAAATGACTCTCGGCAACGGATATCTAGGCTCTCGCATCGATGAAGAACGTAGCAAACTGCGATACTTGGTGTGAATTGCAGAATCCCGTGAACCATCGAGTTTTTGAACGCAAGTTGCGCCCRAAGTC.GCTAGGCCAAGGGCACGTCTGCCTGGGTGTCA.CGCATTTTGTTG....CCCCC...CGCGCCTCATCCCTAAAGGGACTKTGGTAGTGGGTAGGGGCGGAAAA.TGGCCTCCCGTGTTG.TGTTGCGGTTGGCCTAAAAAGCAGTTCCTTTATTAGAACGCCACGACAAATGGTGGTTGGAA.CCCTTAATT.GGGAYGCGA.GTCGTGTGCGCTTT.TGTTGGAGGAGTTTGTGGTA..CCCTATAGTGAG..CAA..CTC.ATTGGGAGG...TGTTCTCTTCGA
Pac.win.P050	TCGGACCCTACAAAAGTGCAAAACTAGTGAACTCATTCGTGAACGGGCCTTCAG.GCTTGTCGCCCTCGGTTCGCTGGGTGCCTCT.GGCTCTCGGTTGTGCCGACACAACAAACAAATCGGCGCAGAACGCGCCAAGTACTACCGGAATGAATGGAACGCCTTCTCACTCACGATGTATTATCACGTGCCTGTTTGTGACGTGTGTTAAAGTGTGTGAGTTTCATTGACATTCGAATCAAAAATGACTCTCGGCAACGGATATCTAGGCTCTCGCATCGATGAAGAACGTAGCAAACTGCGATACTTGGTGTGAATTGCAGAATCCCGTGAACCATCGAGTTTTTGAACGCAAGTTGCGCCCAAAGTC.GCTAGGCTGAGGGCACGTCTGCCTGGACGTCA.CGCATTTTGTTG....CCTCCT..CGCTCCTCATCCCTGAAGGGACTGCGGCAGTGGATAGGGGCAGAGAA.TGGCCTCCCGTGTTG.TGTTGCGGTTGGCCCGAAACGCAGTTCCTCTATCAGAACGCCACGACAAATGGTGGTTGGAA.CCCTTAACC.GGGATGCGA.GTCGCGTGCGCTTT.TGGTGGAGGAGTTTGCGGTA..CCCTATAGTGAGCACAA..CTC.ATCAGG...........TCTTCGA
Pac.win.P051	TCGGACCCTACAAAAGTGCAAAACTAGTGAACTCATTCGTGAACGGGCCTTCAG.GCTTGTCGCCCTCGGTTCGCTGGGTGCCTCT.GGCTCTCGGTTGTGCCGACACAACAAACAAATCGGCGCAGAACGCGCCAAGTACTACCGGAATGAATGGAACGCCTTCTCACTCACGATGTATTATCACGTGCCTGTTTGTGACGTGTGTTAAAGTGTGTGAGTTTCATTGACATTCGAATCAAAAATGACTCTCGGCAACGGATATCTAGGCTCTCGCATCGATGAAGAACGTAGCAAACTGCGATACTTGGTGTGAATTGCAGAATCCCGTGAACCATCGAGTTTTTGAACGCAAGTTGCGCCCAAAGTC.GCTAGGCTGAGGGCACGTCTGCCTGGACGTCA.CGCATTTTGTTG....CCTCCT..CGCTCCTCATCCCTGAAGGGACTGCGGCAGTGGATAGGGGCAGAGAA.TGGCCTCCCGTGTTG.TGTTGCGGTTGGCCCGAAACGCAGTTCCTCTATCAGAACGCCACGACAAATGGTGGTTGGAA.CCCTTAACC.GGGATGCGA.GTCGCGTGCGCTTT.TGGTGGAGGAGTTTGCGGTA..CCCTATAGTGAGCACAA..CTC.ATCAGG...........TCTTCGA

;

End;
