# Supplementary material for: Phylogeny of the plant genus Pachypodium (Apocynaceae)
Source: PeerJ. 2013 Apr 23;1:e70. doi: 10.7717/peerj.70 (PMC3642702; doi:10.7717/peerj.70)
Supplement: Alignment S2 [file peerj-01-70-s002.txt]

#NEXUS [Alignment of trnL-F data for Pachypodium]
BEGIN DATA;
DIMENSIONS NTAX = 55 NCHAR = 949;
FORMAT DATATYPE = DNA GAP = . MISSING = ?;
MATRIX
Fun.afr.EF456206	????????????????????????????????TAAGTGATGACTTTCAAATTCAGAGAAACCCCGGAATTAAGAAAAAGGGCAATCCTGAGCCAAATCCTATTTTCCACAAACAAAGGTTCAGAAAACGAAAACAAGGATAGGTGCAGAGACTCGACGGAAGCTGTTCTAACAAATGGAGTTGGCCGCGTTGGTAGAGAAATCTTTCCATCGAAAATTCAGAAAGGATGAAGGATAAACACATATACATACGTATTGAATACTAT....ATCAAATGATTAATGCCGACCCGAACGAATCCGTATTTTTTCTAT...AAAAAACGGAAGAATTGGTGTGATTCGATTCTTTCTTCAATGTGGAATCGAATATTCATTGATCAAATGATTCACTCCATAG…
Pac.nam.P054	AATTGGATTGAGCCTT.GGTAAGGAAACCTACTAAGTGATGACTTTCAAATTCAGAGAAACCCCGGAATTAAGAAAAAGGGCAATCCTGAGCCAAATCCTATTTTCCACAAACAAAGGTTCAGAAAACGAAAACAAGGATAGGTGCAGAGACTCGACGGAAGCTGTTCTAACAAATGGAGTTGGCTGCGTTGGTAGAGAAATCTTTCCATCGAAAATTCAGAAAGGATGAAGGATAAACACATATACATACGTATTGAATACTATATCAATCAAATGATTAATGCCGACCCGAACGAATCTCTATTTTTTCTATAAAAAAAAACGGAAGAATTGGTGTGATTCGATTCTTTCTTCAATGTGGAATCGAATATTCATTGATTAAATGATTCACTCCATAG…
Pac.suc.P056	????????????????????????????CTACTAAGTGATGACTTTCAAATTCAGAGAAACCCCGGAATTAAGAAAAAGGGCAATCCTGAGCCAAATCCTATTTTCCACAAACAAAGGTTCAGAAAACGAAAACAAGGATAGGTCCAGAGACTCGACGGAAGCTGTTCTAACAAATGGAGTTGGCTGCGTTGGTAGAGAAATCTTTCCATCGAAAATTCAGAAAGGATGAAGGATAAACACATATACATACGTATTGAATACTATATCAATCAAATGATTAATGCCGACCCGAACGAATCTCTATTTTTTCTATAAAAAAAAACGGAAGAATTGGTGTGATTCGATTCTTTCTTCAATGTGGAATCGAATATTCATTGATTAAATGATTCACTCCATAG…
Pac.sau.P055	AATTGGATTGAGCCTT.AGTAAGGAAACCTACTAAGTGATGACTTTCAAATTCAGAGAAACCCCGGAATTAAGAAAAAGGGCAATCCTGAGCCAAATCCTATTTTCCACAAACAAAGGTTCAGAAAACGAAAACAAGGATAGGTGCAGAGACTCAACGGAAGCTGTTCTAACAAATGGAGTTGGCTGCGTTGGTAGAGAAATCTTTCCATCGAAAATTCAGAAAGGATGAAGGATAAACACATATACATACGTATTGAATACTATATCAATCAAATGATTAATGCCGACCCGAACGAATCCCAATTTTTTCTAT...AAAAAACGGAAGAATTGGTGTGATTCGATTCTTTCTTCAATGTGGAATCGAATATTCATTGATTAAATGATTCGCTCCATAG…
Pac.dec.P009	AATTGGATTGAGCCTT.GGTAAGGAAACCTACTAAGTGATGACTTTCAAATTCAGAGAAACCCCGGAATTAAGAAAAAGGGCAATCCTGAGCCAAATCCTATTTTCCACAAACAAAGGTTCAGAAAACGAAAACAAGGATAGGTGCAGAGACTCGACGGAAGCTGTTCTAACAAATGGAGTTGGCTGCGTTGGTAGAGAAATCTTTCCATCGAAAATTCAGAAAGGATGAAGGATAAACACATATACATACGTATTGAATACTATATCAATCAAATGATTAATGCCGACCCGAACGAATCTCTATTTTTTCTAT...AAAAAACAGAAGAATTGGTGTGATTCGATTCTTTCTTCAATGTGGAATCGAATATTCATTGATTAAATGATTCACTCCATAG…
Pac.dec.P010	AATTGGATTGAGCCTT.GGTAAGGAAACCTACTAAGTGATGACTTTCAAATTCAGAGAAACCCCGGAATTAAGAAAAAGGGCAATCCTGAGCCAAATCCTATTTTCCACAAACAAAGGTTCAGAAAACGAAAACAAGGATAGGTGCAGAGACTCGACGGAAGCTGTTCTAACAAATGGAGTTGGCTGCGTTGGTAGAGAAATCTTTCCATCGAAAATTCAGAAAGGATGAAGGATAAACACATATACATACGTATTGAATACTATATCAATCAAATGATTAATGCCGACCCGAACGAATCTCTATTTTTTCTAT...AAAAAACAGAAGAATTGGTGTGATTCGATTCTTTCTTCAATGTGGAATCGAATATTCATTGATTAAATGATTCACTCCATAG…
Pac.dec.P011	AATTGGATTGAGCCTT.GGTAAGGAAACCTACTAAGTGATGACTTTCAAATTCAGAGAAACCCCGGAATTAAGAAAAAGGGCAATCCTGAGCCAAATCCTATTTTCCACAAACAAAGGTTCAGAAAACGAAAACAAGGATAGGTGCAGAGACTCGACGGAAGCTGTTCTAACAAATGGAGTTGGCTGCGTTGGTAGAGAAATCTTTCCATCGAAAATTCAGAAAGGATGAAGGATAAACACATATACATACGTATTGAATACTATATCAATCAAATGATTAATGCCGACCCGAACGAATCTCTATTTTTTCTAT...AAAAAACAGAAGAATTGGTGTGATTCGATTCTTTCTTCAATGTGGAATCGAATATTCATTGATTAAATGATTCACTCCATAG…
Pac.rut.P046	AATTGGATTGAGCCTT.GGTAAGGAAACCTACTAAGTGATGACTTTCAAATTCAGAGAAACCCCGGAATTAAGAAAAAGGGCAATCCTGAGCCAAATCCTATTTTCCACAAACAAAGGTTCAGAAAACGAAAACAAGGATAGGTGCAGAGACTCGACGGAAGCTGTTCTAACAAATGGAGTTGGCTGCGTTGGTAGAGAAATCTTTCCATCGAAAATTCAGAAAGGATGAAGGATAAACACATATACATACGTATTGAATACTATATCAATCAAATGATTAATGCCGACCCGAACGAATCTCTATTTTTTCTAT...AAAAAACAGAAGAATTGGTGTGATTCGATTCTTTCTTCAATGTGGAATCGAATATTCATTGATTAAATGATTCACTCCATAG…
Pac.sof.P048	AATTGGATTGAGCCTT.GGTAAGGAAACCTACTAAGTGATGACTTTCAAATTCAGAGAAACCCCGGAATTAAGAAAAAGGGCAATCCTGAGCCAAATCCTATTTTCCACAAACAAAGGTTCAGAAAACGAAAACAAGGATAGGTGCAGAGACTCGACGGAAGCTGTTCTAACAAATGGAGTTGGCTGCGTTGGTAGAGAAATCTTTCCATCGAAAATTCAGAAAGGATGAAGGATAAACACATATACATACGTATTGAATACTATATCAATCAAATGATTAATGCCGACCCGAACGAATCTCTATTTTTTCTAT...AAAAAACAGAAGAATTGGTGTGATTCGATTCTTTCTTCAATGTGGAATCGAATATTCATTGATTAAATGATTCACTCCATAG…
Pac.lea.P053	AATTGGATTGAGCCTT.GGTAAGGAAACCTACTAAGTGATGACTTTCAAATTCAGAGAAACCCCGGAATTAAGAAAAAGGGCAATCCTGAGCCAAATCCTATTTTCCACAAACAAAGGTTCAGAAAACGAAAACAAGGATAGGTGCAGAGACTCGACGGAAGCTGTTCTAACAAATGGAGTTCGCTGCGTTGGTAGAGAAATCTTTCCATCGAAAATTCAG................................................................................................................................................................AAATGATTCACTCCATAG…
Pac.den.P018	AATTGGA.TGAGCCTT.GGTAAGGAAA.CTACTAAGTGATGACTTTCAAATTCAGAGAAACCCCGGAATTAAGAAAAAGGGCAATCCTGAGCCAAATCCTATTTTCCACAAACAAAGGTTCAGAAAACGAAAACAAGGATAGGTGCAGAGACTCGACGGAAGCTGTTCTAACAAATGGAGTTGGCTGCGTTGGTAGAGAAATTTTTCCATCGAAAATTCAGAAAGGATGAAGGATAAACACATATACATACGTATTGAATACTATATCAATCAAATGATTAATGCCGACCCGAACGAATCTCTATTTTTTCTAT...AAAAAACGGAAGAATTGGTGTGATTCGATTCTTTCTTCAATGTGGAATCGAATATTCATTGATTAAATGATTCACTCCATAG…
Pac.den.P049	AATTGGATTGAGCCTT.GGTAAGGAAACCTACTAAGTGATGACTTTCAAATTCAGAGAAACCCCGGAATTAAGAAAAAGGGCAATCCTGAGCCAAATCCTATTTTCCACAAACAAAGGTTCAGAAAACGAAAACAAGGATAGGTGCAGAGACTCGACGGAAGCTGTTCTAACAAATGGAGTTGGCTGCGTTGGTAGAGAAATCTTTCCATCGAAAATTCAGAAAGGATGAAGGATAAACACATATACATACGTATTGAATACTATATCAATCAAATGATTAATGCCGACCCGAACGAATCTCTATTTTTTCTAT...AAAAAACGGAAGAATTGGTGTGATTCGATTCTTTCTTCAATGTGGAATCGAATATTCATTGATTAAATGATTCACTCCATAG…
Pac.ino.P025	AATTGGATTGAGCCTT.GGTAAGGAAACCTACTAAGTGATGACTTTCAAATTCAGAGAAACCCCGGAATTAAGAAAAAGGGCAATCCTGAGCCAAATCCTATTTTCCACAAACAAAGGTTCAGAAAACGAAAACAAGGATAGGTGCAGAGACTCGACGGAAGCTGTTCTAACAAATGGAGTTGGCTGCGTTGGTAGAGAAATCTTTCCATCGAAAATTCAGAAAGGATGAAGGATAAACACATATACATACGTATTGAATACTATATCAATCAAATGATTAATGCCGACCCGAACGAATCTCTATTTTTTCTAT...AAAAAACGGAAGAATTGGTGTGATTCGATTCTTTCTTCAATGTGGAATCGAATATTCATTGATTAAATGATTCACTCCATAG…
Pac.ros.mak.P040	AATTGGATTGAGCCTT.GGTAAGGAAACCTACTAAGTGATGACTTTCAAATTCAGAGAAACCCCGGAATTAAGAAAAAGGGCAATCCTGAGCCAAATCCTATTTTCCACAAACAAAGGTTCAGAAAACGAAAACAAGGATAGGTGCAGAGACTCGACGGAAGCTGTTCTAACAAATGGAGTTGGCTGCGTTGGTAGAGAAATCTTTCCATCGAAAATTCAGAAAGGATGAAGGATAAACACATATACATACGTATTGAATACTATATCAATCAAATGATTAATGCCGACCCGAACGAATCTCTATTTTTTCTAT...AAAAAACGGAAGAATTGGTGTGATTCGATTCTTTCTTCAATGTGGAATCGAATATTCATTGATTAAATGATTCACTCCATAG…
Pac.ros.ros.P043	AATTGGATTGAGCCTT.GGTAAGGAAACCTACTAAGTGATGACTTTCAAATTCAGAGAAACCCCGGAATTAAGAAAAAGGGCAATCCTGAGCCAAATCCTATTTTCCACAAACAAAGGTTCAGAAAACGAAAACAAGGATAGGTGCAGAGACTCGACGGAAGCTGTTCTAACAAATGGAGTTGGCTGCGTTGGTAGAGAAATCTTTCCATCGAAAATTCAGAAAGGATGAAGGATAAACACATATACATACGTATTGAATACTATATCAATCAAATGATTAATGCCGACCCGAACGAATCTCTATTTTTTCTAT...AAAAAACGGAAGAATTGGTGTGATTCGATTCTTTCTTCAATGTGGAATCGAATATTCATTGATTAAAAGATTCACTCCATAG…
Pac.bre.bre.P006	AATTGGATTGAGCCTT.GGTAAGG.AACCTACTAAGTGATGACTTTCAAATTCAGAGAAACCCCGGAATTAAGAAAAAGGGCAATCCTGAGCCAAATCCTATTTTCCACAAACAAAGGTTCAGAAAACGAAAACAAGGATAGGTGCAGAGACTCGACGGAAGCTGTTCTAACAAATGGAGTTGGCTGCGTTGGTAGAGAAATCTTTCCATCGAAAATTAAGAAAGGATGAAGGATAAACACATATACATACGTATTGAATACTATATCAATCAAATGATTAATGCCGACCCGAACGAATCTCTATTTTTTCTAT...AAAAAACGGAAGAATTGGTGTGATTCGATTCTTTCTTCAATGTGGAATCGAATATTCATTGATTAAATGATTCACTCCATAG…
Pac.bre.bre.P007	AATTGGATTGAGCCTT.GGTAAGGAAACCTACTAAGTGATGACTTTCAAATTCAGAGAAACCCCGGAATTAAGAAAAAGGGCAATCCTGAGCCAAATCCTATTTTCCACAAACAAAGGTTCAGAAAACGAAAACAAGGATAGGTGCAGAGACTCGACGGAAGCTGTTCTAACAAATGGAGTTGGCTGCGTTGGTAGAGAAATCTTTCCATCGAAAATTAAGAAAGGATGAAGGATAAACACATATACATACGTATTGAATACTATATCAATCAAATGATTAATGCCGACCCGAACGAATCTCTATTTTTTCTAT...AAAAAACGGAAGAATTGGTGTGATTCGATTCTTTCTTCAATGTGGAATCGAATATTCATTGATTAAATGATTCACTCCATAG…
Pac.bre.bre.P008	AATTGGATTGAGCCTT.GGTAAGGAAACCTACTAAGTGATGACTTTCAAATTCAGAGAAACCCCGGAATTAAGAAAAAGGGCAATCCTGAGCCAAATCCTATTTTCCACAAACAAAGGTTCAGAAAACGAAAACAAGGATAGGTGCAGAGACTCGACGGAAGCTGTTCTAACAAATGGAGTTGGCTGCGTTGGTAGAGAAATCTTTCCATCGAAAATTAAGAAAGGATGAAGGATAAACACATATACATACGTATTGAATACTATATCAATCAAATGATTAATGCCGACCCGAACGAATCTCTATTTTTTCTAT...AAAAAACGGAAGAATTGGTGTGATTCGATTCTTTCTTCAATGTGGAATCGAATATTCATTGATTAAATGATTCACTCCATAG…
Pac.den.P012	AATTGGATTGAGCCTT.GGTAAGGAAACCTACTAAGTGATGACTTTCAAATTCAGAGAAACCCCGGAATTAAGAAAAAGGGCAATCCTGAGCCAAATCCTATTTTCCACAAACAAAGGTTCAGAAAACGAAAACAAGGATAGGTGCAGAGACTCGACGGAAGCTGTTCTAACAAATGGAGTTGGCTGCGTTGGTAGAGAAATCTTTCCATCGAAAATTAAGAAAGGATGAAGGATAAACACATATACATACGTATTGAATACTATATCAATCAAATGATTAATGCCGACCCGAACGAATCTCTATTTTTTCTAT...AAAAAACGGAAGAATTGGTGTGATTCGATTCTTTCTTCAATGTGGAATCGAATATTCATTGATTAAATGATTCACTCCATAG…
Pac.den.P013	AATTGGATTGAGCCTT.GGTAAGGAAACCTACTAAGTGATGACTTTCAAATTCAGAGAAACCCCGGAATTAAGAAAAAGGGCAATCCTGAGCCAAATCCTATTTTCCACAAACAAAGGTTCAGAAAACGAAAACAAGGATAGGTGCAGAGACTCGACGGAAGCTGTTCTAACAAATGGAGTTGGCTGCGTTGGTAGAGAAATCTTTCCATCGAAAATTAAGAAAGGATGAAGGATAAACACATATACATACGTATTGAATACTATATCAATCAAATGATTAATGCCGACCCGAACGAATCTCTATTTTTTCTAT...AAAAAACGGAAGAATTGGTGTGATTCGATTCTTTCTTCAATGTGGAATCGAATATTCATTGATTAAATGATTCACTCCATAG…
Pac.den.P014	AATTGGATTGAGCCTT.GGTAAGGAAACCTACTAAGTGATGACTTTCAAATTCAGAGAAACCCCGGAATTAAGAAAAAGGGCAATCCTGAGCCAAATCCTATTTTCCACAAACAAAGGTTCAGAAAACGAAAACAAGGATAGGTGCAGAGACTCGACGGAAGCTGTTCTAACAAATGGAGTTGGCTGCGTTGGTAGAGAAATCTTTCCATCGAAAATTAAGAAAGGATGAAGGATAAACACATATACATACGTATTGAATACTATATCAATCAAATGATTAATGCCGACCCGAACGAATCTCTATTTTTTCTAT...AAAAAACGGAAGAATTGGTGTGATTCGATTCTTTCTTCAATGTGGAATCGAATATTCATTGATTAAATGATTCACTCCATAG…
Pac.den.P015	AATTGGATTGAGCCTT.GGTAAGGAAACCTACTAAGTGATGACTTTCAAATTCAGAGAAACCCCGGAATTAAGAAAAAGGGCAATCCTGAGCCAAATCCTATTTTCCACAAACAAAGGTTCAGAAAACGAAAACAAGGATAGGTGCAGAGACTCGACGGAAGCTGTTCTAACAAATGGAGTTGGCTGCGTTGGTAGAGAAATCTTTCCATCGAAAATTAAGAAAGGATGAAGGATAAACACATATACATACGTATTGAATACTATATCAATCAAATGATTAATGCCGACCCGAACGAATCTCTATTTTTTCTAT...AAAAAACGGAAGAATTGGTGTGATTCGATTCTTTCTTCAATGTGGAATCGAATATTCATTGATTAAATGATTCACTCCATAG…
Pac.den.P017	AATTGGATTGAGCCTT.GGTAAGGAAACCTACTAAGTGATGACTTTCAAATTCAGAGAAACCCCGGAATTAAGAAAAAGGGCAATCCTGAGCCAAATCCTATTTTCCACAAACAAAGGTTCAGAAAACGAAAACAAGGATAGGTGCAGAGACTCGACGGAAGCTGTTCTAACAAATGGAGTTGGCTGCGTTGGTAGAGAAATCTTTCCATCGAAAATTAAGAAAGGATGAAGGATAAACACATATACATACGTATTGAATACTATATCAATCAAATGATTAATGCCGACCCGAACGAATCTCTATTTTTTCTAT...AAAAAACGGAAGAATTGGTGTGATTCGATTCTTTCTTCAATGTGGAATCGAATATTCATTGATTAAATGATTCACTCCATAG…
Pac.ebu.P020	AATTGGATTGAGCCTT.GGTAAGGAAACCTACTAAGTGATGACTTTCAAATTCAGAGAAACCCCGGAATTAAGAAAAAGGGCAATCCTGAGCCAAATCCTATTTTCCACAAACAAAGGTTCAGAAAACGAAAACAAGGATAGGTGCAGAGACTCGACGGAAGCTGTTCTAACAAATGGAGTTGGCTGCGTTGGTAGAGAAATCTTTCCATCGAAAATTAAGAAAGGATGAAGGATAAACACATATACATACGTATTGAATACTATATCAATCAAATGATTAATGCCGACCCGAACGAATCTCTATTTTTTCTAT...AAAAAACGGAAGAATTGGTGTGATTCGATTCTTTCTTCAATGTGGAATCGAATATTCATTGATTAAATGATTCACTCCATAG…
Pac.ebu.P019	AATTGGA.TGAGCCTT.GGTAAGG.AACCTACTAAGTGATGACTTTCAAATTCAGAGAAACCCCGGAATTAAGAAAAAGGGCAATCCTGAGCCAAATCCTATTTTCCACAAACAAAGGTTCAGAAAACGAAAACAAGGATAGGTGCAGAGACTCGACGGAAGCTGTTCTAACAAATGGAGTTGGCTGCGTTGGTAGAGAAATCTTTCCATCGAAAATTCAGAAAGGATGAAGGATAAACACATATACATACGTATTGAATACTATATCAATCAAATGATTAATGCCGACCCGAACGAATCTCTATTTTTTCTAT...AAAAAACGGAAGAATTGGTGTGATTCGATTCTTTCTTCAATGTGGAATCGAATATTCATTGATTAAATGATTCACTCCATAG…
Pac.ros.bem.P035	AATTGGATTGAGCCTT.GGTAAGGAAACCTACTAAGTGATGACTTTCAAATTCAGAGAAACCCCGGAATTAAGAAAAAGGGCAATCCTGAGCCAAATCCTATTTTCCACAAACAAAGGTTCAGAAAACGAAAACAAGGATAGGTGCAGAGACTCGACGGAAGCTGTTCTAACAAATGGAGTTGGCTGCGTTGGTAGAGAAATCTTTCCATCGAAAATTCAGAAAGGATGAAGGATAAACACATATACATACGTATTGAATACTATATCAATCAAATGATTAATGCCGACCCGAACGAATCTCTATTTTTTCTAT...AAAAAACGGAAGAATTGGTGTGATTCGATTCTTTCTTCAATGTGGAATCGAATATTCATTGATTAAATGATTCACTCCATAG…
Pac.ros.bic.P036	AATTGGATTGAGCCTT.GGTAAGGAAACCTACTAAGTGATGACTTTCAAATTCAGAGAAACCCCGGAATTAAGAAAAAGGGCAATCCTGAGCCAAATCCTATTTTCCACAAACAAAGGTTCAGAAAACGAAAACAAGGATAGGTGCAGAGACTCGACGGAAGCTGTTCTAACAAATGGAGTTGGCTGCGTTGGTAGAGAAATCTTTCCATCGAAAATTCAGAAAGGATGAAGGATAAACACATATACATACGTATTGAATACTATATCAATCAAATGATTAATGCCGACCCGAACGAATCTCTATTTTTTCTAT...AAAAAACGGAAGAATTGGTGTGATTCGATTCTTTCTTCAATGTGGAATCGAATATTCATTGATTAAATGATTCACTCCATAG…
Pac.ros.gra.P038	AATTGGATTGAGCCTT.GGTAAGGAAACCTACTAAGTGATGACTTTCAAATTCAGAGAAACCCCGGAATTAAGAAAAAGGGCAATCCTGAGCCAAATCCTATTTTCCACAAACAAAGGTTCAGAAAACGAAAACAAGGATAGGTGCAGAGACTCGACGGAAGCTGTTCTAACAAATGGAGTTGGCTGCGTTGGTAGAGAAATCTTTCCATCGAAAATTCAGAAAGGATGAAGGATAAACACATATACATACGTATTGAATACTATATCAATCAAATGATTAATGCCGACCCGAACGAATCTCTATTTTTTCTAT...AAAAAACGGAAGAATTGGTGTGATTCGATTCTTTCTTCAATGTGGAATCGAATATTCATTGATTAAATGATTCACTCCATAG…
Pac.ros.gra.P039	AATTGGATTGAGCCTT.GGTAAGGAAACCTACTAAGTGATGACTTTCAAATTCAGAGAAACCCCGGAATTAAGAAAAAGGGCAATCCTGAGCCAAATCCTATTTTCCACAAACAAAGGTTCAGAAAACGAAAACAAGGATAGGTGCAGAGACTCGACGGAAGCTGTTCTAACAAATGGAGTTGGCTGCGTTGGTAGAGAAATCTTTCCATCGAAAATTCAGAAAGGATGAAGGATAAACACATATACATACGTATTGAATACTATATCAATCAAATGATTAATGCCGACCCGAACGAATCTCTATTTTTTCTAT...AAAAAACGGAAGAATTGGTGTGATTCGATTCTTTCTTCAATGTGGAATCGAATATTCATTGATTAAATGATTCACTCCATAG…
Pac.ros.ros.P041	AATTGGATTGAGCCTT.GGTAAGGAAACCTACTAAGTGATGACTTTCAAATTCAGAGAAACCCCGGAATTAAGAAAAAGGGCAATCCTGAGCCAAATCCTATTTTCCACAAACAAAGGTTCAGAAAACGAAAACAAGGATAGGTGCAGAGACTCGACGGAAGCTGTTCTAACAAATGGAGTTGGCTGCGTTGGTAGAGAAATCTTTCCATCGAAAATTCAGAAAGGATGAAGGATAAACACATATACATACGTATTGAATACTATATCAATCAAATGATTAATGCCGACCCGAACGAATCTCTATTTTTTCTAT...AAAAAACGGAAGAATTGGTGTGATTCGATTCTTTCTTCAATGTGGAATCGAATATTCATTGATTAAATGATTCACTCCATAG…
Pac.ros.ros.P042	AATTGGATTGAGCCTT.GGTAAGGAAACCTACTAAGTGATGACTTTCAAATTCAGAGAAACCCCGGAATTAAGAAAAAGGGCAATCCTGAGCCAAATCCTATTTTCCACAAACAAAGGTTCAGAAAACGAAAACAAGGATAGGTGCAGAGACTCGACGGAAGCTGTTCTAACAAATGGAGTTGGCTGCGTTGGTAGAGAAATCTTTCCATCGAAAATTCAGAAAGGATGAAGGATAAACACATATACATACGTATTGAATACTATATCAATCAAATGATTAATGCCGACCCGAACGAATCTCTATTTTTTCTAT...AAAAAACGGAAGAATTGGTGTGATTCGATTCTTTCTTCAATGTGGAATCGAATATTCATTGATTAAATGATTCACTCCATAG…
Pac.ros.ros.P044	AATTGGATTGAGCCTT.GGTAAGGAAACCTACTAAGTGATGACTTTCAAATTCAGAGAAACCCCGGAATTAAGAAAAAGGGCAATCCTGAGCCAAATCCTATTTTCCACAAACAAAGGTTCAGAAAACGAAAACAAGGATAGGTGCAGAGACTCGACGGAAGCTGTTCTAACAAATGGAGTTGGCTGCGTTGGTAGAGAAATCTTTCCATCGAAAATTCAGAAAGGATGAAGGATAAACACATATACATACGTATTGAATACTATATCAATCAAATGATTAATGCCGACCCGAACGAATCTCTATTTTTTCTAT...AAAAAACGGAAGAATTGGTGTGATTCGATTCTTTCTTCAATGTGGAATCGAATATTCATTGATTAAATGATTCACTCCATAG…
Pac.ros.ros.P045	AATTGGATTGAGCCTT.GGTAAGGAAACCTACTAAGTGATGACTTTCAAATTCAGAGAAACCCCGGAATTAAGAAAAAGGGCAATCCTGAGCCAAATCCTATTTTCCACAAACAAAGGTTCAGAAAACGAAAACAAGGATAGGTGCAGAGACTCGACGGAAGCTGTTCTAACAAATGGAGTTGGCTGCGTTGGTAGAGAAATCTTTCCATCGAAAATTCAGAAAGGATGAAGGATAAACACATATACATACGTATTGAATACTATATCAATCAAATGATTAATGCCGACCCGAACGAATCTCTATTTTTTCTAT...AAAAAACGGAAGAATTGGTGTGATTCGATTCTTTCTTCAATGTGGAATCGAATATTCATTGATTAAATGATTCACTCCATAG…
Pac.bar.P004	AATTGGATTGAGCCTT.GGTAAGGAAACCCACTAAGTGATGACTTTCAAATTCAGAGAAACCCCGGAATTAAGAAAAAGGGCAATCCTGAGCCAAATCCTATTTTCCACAAACAAAGGTTCAGAAAACGAAAACAAGGATAGGTGCAGAGACTCGACGGAAGCTGTTCTAACAAATGGAGTTGGCTGCGTTGGTAGAGAAATCTTTCCACCGAAAATTCAGAAAGGATGAAGGATAAACACATATACATACGTATTGAATACTATATCAATCAAATGATTAATGCCGACCCGAACGAATCTCTATTTTTTCTAT...AAAAAACGGAAGAATTGGTGTGATTCGATTCTTTCTTCAATGTGGAATCGAATATTCATTGATTAAATGATTCACTCCATAG…
Pac.bar.P005	AATTGGATTGAGCCTT.GGTAAGGAAACCTACTAAGTGATGACTTTCAAATTCAGAGAAACCCCGGAATTAAGAAAAAGGGCAATCCTGAGCCAAATCCTATTTTCCACAAACAAAGGTTCAGAAAACGAAAACAAGGATAGGTGCAGAGACTCGACGGAAGCTGTTCTAACAAATGGAGTTGGCTGCGTTGGTAGAGAAATCTTTCCACCGAAAATTCAGAAAGGATGAAGGATAAACACATATACATACGTATTGAATACTATATCAATCAAATGATTAATGCCGACCCGAACGAATCTCTATTTTTTCTAT...AAAAAACGGAAGAATTGGTGTGATTCGATTCTTTCTTCAATGTGGAATCGAATATTCATTGATTAAATGATTCACTCCATAG…
Pac.lam.P001	AATTGGATTGAGCCTT.GGTAAGGAAA.CTACTAAGTGATGACTTTCAAATTCAGAGAAACCCCGGAATTAAGAAAAAGGGCAATCCTGAGCCAAATCCTATTTTCCACAAACAAAGGTTCAGAAAACGAAAACAAGGATAGGTGCAGAGACTCGACGGAAGCTGTTCTAACAAATGGAGTTGGCTGCGTTGGTAGAGAAATCTTTCCATCGAAAATTCAGAAAGGATGAAGGATAAACACATATACATACGTATTGAATACTATATCAATCAAATGATTAATGCCGACCCGAACGAATCTCTATTTTTTCTAT...AAAAAACGGAAGAATTGGTGTGATTCGATTCTTTCTTCAATGTGGAATCGAATATTCATTGATTAAATGATTCACTCCATAG…
Pac.amb.P003	AATTGGATTGAGCCTT.GGTAAGGAAACCTACTAAGTGATGACTTTCAAATTCAGAGAAACCCCGGAATTAAGAAAAAGGGCAATCCTGAGCCAAATCCTATTTTCCACAAACAAAGGTTCAGAAAACGAAAACAAGGATAGGTGCAGAGACTCGACGGAAGCTGTTCTAACAAATGGAGTTGGCTGCGTTGGTAGAGAAATCTTTCCATCGAAAATTCAGAAAGGATGAAGGATAAACACATATACATACGTATTGAATACTATATCAATCAAATGATTAATGCCGACCCGAACGAATCTCTATTTTTTCTAT...AAAAAACGGAAGAATTGGTGTGATTCGATTCTTTCTTCAATGTGGAATCGAATATTCATTGATTAAATGATTCACTCCATAG…
Pac.gea.P021	AATTGGATTGAGCCTT.GGTAAGGAAACCTACTAAGTGATGACTTTCAAATTCAGAGAAACCCCGGAATTAAGAAAAAGGGCAATCCTGAGCCAAATCCTATTTTCCACAAACAAAGGTTCAGAAAACGAAAACAAGGATAGGTGCAGAGACTCGACGGAAGCTGTTCTAACAAATGGAGTTGGCTGCGTTGGTAGAGAAATCTTTCCATCGAAAATTCAGAAAGGATGAAGGATAAACACATATACATACGTATTGAATACTATATCAATCAAATGATTAATGCCGACCCGAACGAATCTCTATTTTTTCTAT...AAAAAACGGAAGAATTGGTGTGATTCGATTCTTTCTTCAATGTGGAATCGAATATTCATTGATTAAATGATTCACTCCATAG…
Pac.lam.P026	AATTGGATTGAGCCTT.GGTAAGGAAACCTACTAAGTGATGACTTTCAAATTCAGAGAAACCCCGGAATTAAGAAAAAGGGCAATCCTGAGCCAAATCCTATTTTCCACAAACAAAGGTTCAGAAAACGAAAACAAGGATAGGTGCAGAGACTCGACGGAAGCTGTTCTAACAAATGGAGTTGGCTGCGTTGGTAGAGAAATCTTTCCATCGAAAATTCAGAAAGGATGAAGGATAAACACATATACATACGTATTGAATACTATATCAATCAAATGATTAATGCCGACCCGAACGAATCTCTATTTTTTCTAT...AAAAAACGGAAGAATTGGTGTGATTCGATTCTTTCTTCAATGTGGAATCGAATATTCATTGATTAAATGATTCACTCCATAG…
Pac.lam.P027	AATTGGATTGAGCCTT.GGTAAGGAAACCTACTAAGTGATGACTTTCAAATTCAGAGAAACCCCGGAATTAAGAAAAAGGGCAATCCTGAGCCAAATCCTATTTTCCACAAACAAAGGTTCAGAAAACGAAAACAAGGATAGGTGCAGAGACTCGACGGAAGCTGTTCTAACAAATGGAGTTGGCTGCGTTGGTAGAGAAATCTTTCCATCGAAAATTCAGAAAGGATGAAGGATAAACACATATACATACGTATTGAATACTATATCAATCAAATGATTAATGCCGACCCGAACGAATCTCTATTTTTTCTAT...AAAAAACGGAAGAATTGGTGTGATTCGATTCTTTCTTCAATGTGGAATCGAATATTCATTGATTAAATGATTCACTCCATAG…
Pac.lam.P028	AATTGGATTGAGCCTT.GGTAAGGAAACCTACTAAGTGATGACTTTCAAATTCAGAGAAACCCCGGAATTAAGAAAAAGGGCAATCCTGAGCCAAATCCTATTTTCCACAAACAAAGGTTCAGAAAACGAAAACAAGGATAGGTGCAGAGACTCGACGGAAGCTGTTCTAACAAATGGAGTTGGCTGCGTTGGTAGAGAAATCTTTCCATCGAAAATTCAGAAAGGATGAAGGATAAACACATATACATACGTATTGAATACTATATCAATCAAATGATTAATGCCGACCCGAACGAATCTCTATTTTTTCTAT...AAAAAACGGAAGAATTGGTGTGATTCGATTCTTTCTTCAATGTGGAATCGAATATTCATTGATTAAATGATTCACTCCATAG…
Pac.lam.P029	AATTGGATTGAGCCTT.GGTAAGGAAACCTACTAAGTGATGACTTTCAAATTCAGAGAAACCCCGGAATTAAGAAAAAGGGCAATCCTGAGCCAAATCCTATTTTCCACAAACAAAGGTTCAGAAAACGAAAACAAGGATAGGTGCAGAGACTCGACGGAAGCTGTTCTAACAAATGGAGTTGGCTGCGTTGGTAGAGAAATCTTTCCATCGAAAATTCAGAAAGGATGAAGGATAAACACATATACATACGTATTGAATACTATATCAATCAAATGATTAATGCCGACCCGAACGAATCTCTATTTTTTCTAT...AAAAAACGGAAGAATTGGTGTGATTCGATTCTTTCTTCAATGTGGAATCGAATATTCATTGATTAAATGATTCACTCCATAG…
Pac.lam.P030	AATTGGATTGAGCCTT.GGTAAGGAAACCTACTAAGTGATGACTTTCAAATTCAGAGAAACCCCGGAATTAAGAAAAAGGGCAATCCTGAGCCAAATCCTATTTTCCACAAACAAAGGTTCAGAAAACGAAAACAAGGATAGGTGCAGAGACTCGACGGAAGCTGTTCTAACAAATGGAGTTGGCTGCGTTGGTAGAGAAATCTTTCCATCGAAAATTCAGAAAGGATGAAGGATAAACACATATACATACGTATTGAATACTATATCAATCAAATGATTAATGCCGACCCGAACGAATCTCTATTTTTTCTAT...AAAAAACGGAAGAATTGGTGTGATTCGATTCTTTCTTCAATGTGGAATCGAATATTCATTGATTAAATGATTCACTCCATAG…
Pac.lam.P031	AATTGGATTGAGCCTT.GGTAAGGAAACCTACTAAGTGATGACTTTCAAATTCAGAGAAACCCCGGAATTAAGAAAAAGGGCAATCCTGAGCCAAATCCTATTTTCCACAAACAAAGGTTCAGAAAACGAAAACAAGGATAGGTGCAGAGACTCGACGGAAGCTGTTCTAACAAATGGAGTTGGCTGCGTTGGTAGAGAAATCTTTCCATCGAAAATTCAGAAAGGATGAAGGATAAACACATATACATACGTATTGAATACTATATCAATCAAATGATTAATGCCGACCCGAACGAATCTCTATTTTTTCTAT...AAAAAACGGAAGAATTGGTGTGATTCGATTCTTTCTTCAATGTGGAATCGAATATTCATTGATTAAATGATTCACTCCATAG…
Pac.men.P032	AATTGGATTGAGCCTT.GGTAAGGAAACCTACTAAGTGATGACTTTCAAATTCAGAGAAACCCCGGAATTAAGAAAAAGGGCAATCCTGAGCCAAATCCTATTTTCCACAAACAAAGGTTCAGAAAACGAAAACAAGGATAGGTGCAGAGACTCGACGGAAGCTGTTCTAACAAATGGAGTTGGCTGCGTTGGTAGAGAAATCTTTCCATCGAAAATTCAGAAAGGATGAAGGATAAACACATATACATACGTATTGAATACTATATCAATCAAATGATTAATGCCGACCCGAACGAATCTCTATTTTTTCTAT...AAAAAACGGAAGAATTGGTGTGATTCGATTCTTTCTTCAATGTGGAATCGAATATTCATTGATTAAATGATTCACTCCATAG…
Pac.men.P033	AATTGGATTGAGCCTT.GGTAAGGAAACCTACTAAGTGATGACTTTCAAATTCAGAGAAACCCCGGAATTAAGAAAAAGGGCAATCCTGAGCCAAATCCTATTTTCCACAAACAAAGGTTCAGAAAACGAAAACAAGGATAGGTGCAGAGACTCGACGGAAGCTGTTCTAACAAATGGAGTTGGCTGCGTTGGTAGAGAAATCTTTCCATCGAAAATTCAGAAAGGATGAAGGATAAACACATATACATACGTATTGAATACTATATCAATCAAATGATTAATGCCGACCCGAACGAATCTCTATTTTTTCTAT...AAAAAACGGAAGAATTGGTGTGATTCGATTCTTTCTTCAATGTGGAATCGAATATTCATTGATTAAATGATTCACTCCATAG…
Pac.men.P034	AATTGGATTGAGCCTT.GGTAAGGAAACCTACTAAGTGATGACTTTCAAATTCAGAGAAACCCCGGAATTAAGAAAAAGGGCAATCCTGAGCCAAATCCTATTTTCCACAAACAAAGGTTCAGAAAACGAAAACAAGGATAGGTGCAGAGACTCGACGGAAGCTGTTCTAACAAATGGAGTTGGCTGCGTTGGTAGAGAAATCTTTCCATCGAAAATTCAGAAAGGATGAAGGATAAACACATATACATACGTATTGAATACTATATCAATCAAATGATTAATGCCGACCCGAACGAATCTCTATTTTTTCTAT...AAAAAACGGAAGAATTGGTGTGATTCGATTCTTTCTTCAATGTGGAATCGAATATTCATTGATTAAATGATTCACTCCATAG…
Pac.mik.P002	AATTGGATTGAGCCTTGGGTAAGGAAACCTACTAAGTGATGACTTTCAAATTCAGAGAAACCCCGGAATTAAGAAAAAGGGCAATCCTGAGCCAAATCCTATTTTCCACAAACAAAGGTTCAGAAAACGAAAACAAGGATAGGTGCAGAGACTCGACGGAAGCTGTTCTAACAAATGGAGTTGGCTGCGTTGGTAGAGAAATCTTTCCATCGAAAATTCAGAAAGGATGAAGGATAAACACATATACATACGTATTGAATACTATATCAATCAAATGATTAATGCCGACCCGAACGAATCTCTATTTTTTCTAT...AAAAAACGGAAGAATTGGTGTGATTCGATTCTTTCTTCAATGTGGAATCGAATATTCATTGATTAAATGATTCACTCCATAG…
Pac.hor.P022	AATTGGATTGAGCCTT.GGTAAGGAAACCTACTAAGTGATGACTTTCAAATTCAGAGAAACCCCGGAATTAAGAAAAAGGGCAATCCTGAGCCAAATCCTATTTTCCACAAACAAAGGTTCAGAAAACGAAAACAAGGATAGGTGCAGAGACTCGACGGAAGCTGTTCTAACAAATGGAGTTGGCTGCGTTGGTAGAGAAATCTTTCCATCGAAAATTCAGAAAGGATGAAGGATAAACACATATACATACGTATTGAATACTATATCAATCAAATGATTAATGCCGACCCGAACGAATCTCTATTTTTTCTAT...AAAAAACGGAAGAATTGGTGTGATTCGATTCTTTCTTCAATGTGGAATCGAATATTCATTGATTAAATGATTCACTCCATAG…
Pac.ros.cac.P037	AATTGGATTGAGCCTT.GGTAAGGAAACCTACTAAGTGATGACTTTCAAATTCAGAGAAACCCCGGAATTAAGAAAAAGGGCAATCCTGAGCCAAATCCTATTTTCCACAAACAAAGGTTCAGAAAACGAAAACAAGGATAGGTGCAGAGACTCGACGGAAGCTGTTCTAACAAATGGAGTTGGCTGCGTTGGTAGAGAAATCTTTCCATCGAAAATTCAGAAAGGATGAAGGATAAACACATATACATACGTATTGAATACTATATCAATCAAATGATTAATGACGACCCGAACGAATCTCTATTTTTTCTAT...AAAAAACGGAAGAATTGGTGTGATTCGATTCTTTCTTCAATGTGGAATCGAATATTCATTGATTAAATGATTCACTCCATAG…
Pac.win.P050	AATTGGATTGAGCCTT.GGTAAGGAAACCTACTAAGTGATGACTTTCAAATTCAGAGAAACCCCGGAATTAAGAAAAAGGGCAATCCTGAGCCAAATCCTATTTTCCACAAACAAAGGTTCAGAAAACGAAAACAAGGATAGGTGCAGAGACTCGACGGAAGCTGTTCTAACAAATGGAGTTGGCTGCGTTGGTAGAGAAATCTTTCCATCGAAAATTCAGAAAGGATGAAGGATAAACACATATACATACGTATTGAATACTATATCAATCAAATGATTAATGCCGACCCGAACGAATCTCTATTTTTTCTAT...AAAAAACGGAAGAATTGGTGTGATTCGATTCTTTCTTCAATGTGGAATCGAATATTCATTGATTAAATGATTCACTCCATAG…
Pac.den.P016	AATTGGATTGAGCCTT.GGTAAGGAAACCTACTAAGTGATGACTTTCAAATTCAGAGAAACCCCGGAATTAAGAAAAAGGGCAATCCTGAGCCAAATCCTATTTTCCACAAACAAAGGTTCAGAAAACGAAAACAAGGATAGGTGCAGAGACTCGACGGAAGCTGTTCTAACAAATGGAGTTGGCTGCGTTGGTAGAGAAATCTTTCCATCGAAAATTCAGAAAGGATGAAGGATAAACACATATACATACGTATTGAATACTATATCAATCAAATGATTAATGCCGACCCGAACGAATCTCTATTTTTTCTAT...AAAAAACGGAAGAATTGGTGTGATTCGATTCTTTCTTCAATGTGGAATCGAATATTCATTGATTAAATGATTCACTCCATAG…
Pac.hor.P023	AATTGGATTGAGCCTT.GGTAAGGAAACCTACTAAGTGATGACTTTCAAATTCAGAGAAACCCCGGAATTAAGAAAAAGGGCAATCCTGAGCCAAATCCTATTTTCCACAAACAAAGGTTCAGAAAACGAAAACAAGGATAGGTGCAGAGACTCGACGGAAGCTGTTCTAACAAATGGAGTTGGCTGCGTTGGTAGAGAAATCTTTCCATCGAAAATTCAGAAAGGATGAAGGATAAACACATATACATACGTATTGAATACTATATCAATCAAATGATTAATGCCGACCCGAACGAATCTCTATTTTTTCTAT...AAAAAACGGAAGAATTGGTGTGATTCGATTCTTTCTTCAATGTGGAATCGAATATTCATTGATTAAATGATTCACTCCATAG…
Pac.hor.P024	AATTGGATTGAGCCTT.GGTAAGGAAACCTACTAAGTGATGACTTTCAAATTCAGAGAAACCCCGGAATTAAGAAAAAGGGCAATCCTGAGCCAAATCCTATTTTCCACAAACAAAGGTTCAGAAAACGAAAACAAGGATAGGTGCAGAGACTCGACGGAAGCTGTTCTAACAAATGGAGTTGGCTGCGTTGGTAGAGAAATCTTTCCATCGAAAATTCAGAAAGGATGAAGGATAAACACATATACATACGTATTGAATACTATATCAATCAAATGATTAATGCCGACCCGAACGAATCTCTATTTTTTCTAT...AAAAAACGGAAGAATTGGTGTGATTCGATTCTTTCTTCAATGTGGAATCGAATATTCATTGATTAAATGATTCACTCCATAG…
Pac.win.P051	AATTGGATTGAGCCTT.GGTAAGGAAACCTACTAAGTGATGACTTTCAAATTCAGAGAAACCCCGGAATTAAGAAAAAGGGCAATCCTGAGCCAAATCCTATTTTCCACAAACAAAGGTTCAGAAAACGAAAACAAGGATAGGTGCAGAGACTCGACGGAAGCTGTTCTAACAAATGGAGTTGGCTGCGTTGGTAGAGAAATCTTTCCATCGAAAATTCAGAAAGGATGAAGGATAAACACATATACATACGTATTGAATACTATATCAATCAAATGATTAATGCCGACCCGAACGAATCTCTATTTTTTCTAT...AAAAAACGGAAGAATTGGTGTGATTCGATTCTTTCTTCAATGTGGAATCGAATATTCATTGATTAAATGATTCACTCCATAG…
;
End;
