# Supplementary material for: Phylogeny of the plant genus Pachypodium (Apocynaceae)
Source: PeerJ. 2013 Apr 23;1:e70. doi: 10.7717/peerj.70 (PMC3642702; doi:10.7717/peerj.70)
Supplement: Treefile S4 — Bayesian (A), maximum parsimony (B, C), and maximum likelihood (D, E). [file peerj-01-70-s004.txt]

#NEXUS

BEGIN TREES;

[A, 50% majority-rule consensus tree from Bayesian analysis of ITS]	
	TREE A_ITS_BAYES_MAJ = (Fun.afr:3.31461,(((Pac.bar.P004:0.033395,Pac.bar.P005:0.017337)'0.99':0.035142,(Pac.win.P050:0.017189,Pac.win.P051:0.016717)'1.00':0.069122)'0.97':0.070023,(((Pac.ros.cac.P037:0.045894,Pac.ros.mak.P040:0.053804,(Pac.bre.bre.P006:0.017827,Pac.bre.bre.P007:0.034599,Pac.bre.bre.P008:0.017735,Pac.bre.leu.P066:0.01769,Pac.den.P012:0.017839,Pac.den.P017:0.017627,Pac.den.P018:0.017657,Pac.den.P049:0.01737,Pac.ebu.P019:0.017922,Pac.ebu.P020:0.017383,Pac.hor.P022:0.017807,Pac.hor.P023:0.017781,Pac.hor.P024:0.017788,Pac.ino.P025:0.017689,Pac.ros.bic.P036:0.017482,(Pac.den.P013:0.017654,Pac.den.P014:0.018036,Pac.den.P015:0.017448,Pac.den.P016:0.017844)'0.93':0.034977)'1.00':0.071955)'0.50':0.036625,(Pac.ros.gra.P038:0.022449,Pac.ros.gra.P039:0.018226)'1.00':0.064761)'0.99':0.046698,(Pac.ros.bem.P035:0.168496,(Pac.ros.ros.P041:0.017775,Pac.ros.ros.P042:0.017599,Pac.ros.ros.P043:0.017854,(Pac.ros.ros.P044:0.018287,Pac.ros.ros.P045:0.017782)'0.98':0.035688)'1.00':0.091591)'0.79':0.035189)'1.00':0.274015)'1.00':0.317092,(Pac.nam.P054:0.227157,(Pac.bis.A042:0.017074,Pac.suc.P056:0.01918)'1.00':0.197912)'1.00':0.281978,(Pac.rut.P046:0.163008,Pac.sof.P048:0.148273,(Pac.dec.P010:0.05539,(Pac.dec.P009:0.036479,Pac.dec.P011:0.050521)'1.00':0.078745)'0.89':0.036752)'1.00':0.168279,(Pac.sau.P055:0.312694,((Pac.lea.P053.c1:0.035714,Pac.lea.P053.c4:0.017694)'1.00':0.080561,(Pac.lea.P053.c2:0.05267,Pac.lea.P053.c3:0.016421)'1.00':0.122133)'1.00':0.235775)'0.92':0.269839,(Pac.amb.P003:0.089679,(Pac.gea.P021:0.157185,((Pac.lam.P001:0.017434,Pac.lam.P026:0.0174,Pac.lam.P027:0.017547,Pac.lam.P028:0.017371,Pac.mik.P002:0.017399)'0.89':0.035596,(Pac.lam.P029:0.017482,Pac.lam.P030:0.01779,Pac.lam.P031:0.017275)'0.94':0.036876)'0.97':0.055623,(Pac.men.P032:0.0176,Pac.men.P033:0.017164,Pac.men.P034:0.017436)'0.99':0.052541)'0.62':0.034839)'0.75':0.138482);

[B, 50% majority-rule consensus tree from maximum parsimony analysis of ITS]	
	TREE B_ITS_MP_MAJ = (Fun.afr,((((Pac.amb.P003,(Pac.gea.P021,((Pac.lam.P001,Pac.lam.P026,Pac.lam.P027,Pac.lam.P028,Pac.mik.P002)'100',(Pac.lam.P029,Pac.lam.P030,Pac.lam.P031)'100')'100',(Pac.men.P032,Pac.men.P033,Pac.men.P034)'100')'100')'100',(Pac.nam.P054,(Pac.bis.A042,Pac.suc.P056)'100')'100')'100',(((Pac.bar.P004,Pac.bar.P005)'100',(Pac.win.P050,Pac.win.P051)'100')'100',(((Pac.ros.cac.P037,(Pac.ros.mak.P040,(Pac.bre.leu.P066,Pac.den.P018,Pac.den.P049,Pac.ino.P025,Pac.ros.bic.P036,(Pac.bre.bre.P008,Pac.den.P017,Pac.hor.P023,(Pac.bre.bre.P006,Pac.bre.bre.P007,Pac.den.P012,Pac.ebu.P019,Pac.ebu.P020,Pac.hor.P022,Pac.hor.P024,(Pac.den.P013,Pac.den.P014,Pac.den.P015,Pac.den.P016)'100')'50.526')'50.732')'100')'50.464')'50.629',(Pac.ros.gra.P038,Pac.ros.gra.P039)'100')'100',(Pac.ros.bem.P035,(Pac.ros.ros.P041,Pac.ros.ros.P043,(Pac.ros.ros.P042,(Pac.ros.ros.P044,Pac.ros.ros.P045)'100')'50.402')'100')'100')'100')'100')'100',(Pac.rut.P046,(Pac.sof.P048,(Pac.dec.P010,(Pac.dec.P009,Pac.dec.P011)'100')'100')'50.34')'100')'100',(Pac.sau.P055,((Pac.lea.P053.c1,Pac.lea.P053.c4)'100',(Pac.lea.P053.c2,Pac.lea.P053.c3)'100')'100')'100')'100';

[C, Majority-rule consensus tree from 1000 maximum parsimony bootstrap replicates of ITS]
	TREE C_ITS_MP_BOOT_MAJ = (Fun.afr,((Pac.amb.P003,(Pac.gea.P021,((Pac.lam.P001,Pac.lam.P026,Pac.lam.P027,Pac.lam.P028,Pac.mik.P002)'62.955',(Pac.lam.P029,Pac.lam.P030,Pac.lam.P031)'64.766')'85.265',(Pac.men.P032,Pac.men.P033,Pac.men.P034)'87.148')'59.174')'92.409',(((Pac.bar.P004,Pac.bar.P005)'63.358',(Pac.win.P050,Pac.win.P051)'95.398')'96.301',((Pac.ros.cac.P037,Pac.ros.mak.P040,(Pac.bre.bre.P006,Pac.bre.bre.P007,Pac.bre.bre.P008,Pac.bre.leu.P066,Pac.den.P012,Pac.den.P017,Pac.den.P018,Pac.den.P049,Pac.ebu.P019,Pac.ebu.P020,Pac.hor.P022,Pac.hor.P023,Pac.hor.P024,Pac.ino.P025,Pac.ros.bic.P036,(Pac.den.P013,Pac.den.P014,Pac.den.P015,Pac.den.P016)'64.398')'96.131',(Pac.ros.gra.P038,Pac.ros.gra.P039)'81.966')'61.664',(Pac.ros.bem.P035,(Pac.ros.ros.P041,Pac.ros.ros.P042,Pac.ros.ros.P043,(Pac.ros.ros.P044,Pac.ros.ros.P045)'64.478')'95.845')'59.648')'99.792')'99.544',(Pac.nam.P054,(Pac.bis.A042,Pac.suc.P056)'99.949')'98.846',(Pac.rut.P046,Pac.sof.P048,(Pac.dec.P010,(Pac.dec.P009,Pac.dec.P011)'90.495')'65.252')'96.491')'62.395',(Pac.sau.P055,((Pac.lea.P053.c1,Pac.lea.P053.c4)'95.659',(Pac.lea.P053.c2,Pac.lea.P053.c3)'99.468')'99.62')'91.192')'0';

[D, Best tree from maximum likelihood analysis of ITS]
	TREE D_ITS_ML_BEST = (Fun.afr:0.365428,Pac.amb.P003:0.00144656,((((((Pac.bar.P004:0.00170383,Pac.bar.P005:1e-08):0.0017327,(Pac.win.P050:1e-08,Pac.win.P051:1e-08):0.00512929):0.00472075,((Pac.ros.mak.P040:0.00343085,(Pac.bre.bre.P008:1e-08,Pac.bre.leu.P066:1e-08,Pac.den.P017:1e-08,Pac.den.P018:1e-08,Pac.den.P049:1e-08,Pac.ino.P025:1e-08,Pac.ros.bic.P036:1e-08,(Pac.bre.bre.P006:1e-08,Pac.bre.bre.P007:0.00170897,Pac.den.P012:1e-08,Pac.ebu.P019:1e-08,Pac.ebu.P020:1e-08,Pac.hor.P022:1e-08,Pac.hor.P023:1e-08,Pac.hor.P024:1e-08,(Pac.den.P013:1e-08,Pac.den.P014:1e-08,Pac.den.P015:1e-08,Pac.den.P016:1e-08):0.00170928):0.00170735):0.00518061,(Pac.ros.cac.P037:0.00171944,(Pac.ros.gra.P038:1e-08,Pac.ros.gra.P039:1e-08):0.0051759):0.00171526):0.00348147,(Pac.ros.bem.P035:0.014184,(Pac.ros.ros.P041:1e-08,Pac.ros.ros.P042:1e-08,Pac.ros.ros.P043:1e-08,(Pac.ros.ros.P044:1e-08,Pac.ros.ros.P045:1e-08):0.00171214):0.00704833):0.00155926):0.0236737):0.0275077,((Pac.rut.P046:0.0136745,(Pac.sof.P048:0.0122383,(Pac.dec.P010:0.00345606,(Pac.dec.P009:0.00172551,Pac.dec.P011:0.00286878):0.00583217):0.00171596):0.00085343):0.0141685,(Pac.sau.P055:0.0284728,((Pac.lea.P053.c1:0.00170016,Pac.lea.P053.c4:1e-08):0.00584729,(Pac.lea.P053.c2:0.00337871,Pac.lea.P053.c3:1e-08):0.00975812):0.0202127):0.0266441):0.0018119):0.00253653,(Pac.nam.P054:0.0196827,(Pac.bis.A042:1e-08,Pac.suc.P056:1e-08):0.0164043):0.0240751):0.0120938,(Pac.gea.P021:0.0137695,((Pac.lam.P001:1e-08,Pac.lam.P026:1e-08,Pac.lam.P027:1e-08,Pac.lam.P028:1e-08,Pac.mik.P002:1e-08):0.00169167,(Pac.lam.P029:1e-08,Pac.lam.P030:1e-08,Pac.lam.P031:1e-08):0.00169282):0.00339741,(Pac.men.P032:1e-08,Pac.men.P033:1e-08,Pac.men.P034:1e-08):0.00338006):0.00162249):0.00546627);

[E, Majority-rule consensus of 100 bootstrap replicate trees from maximum likelihood analysis of ITS]
	TREE E_ITS_ML_BOOT_MAJ =(Fun.afr,((Pac.amb.P003,(Pac.gea.P021,((Pac.lam.P001,Pac.lam.P026,Pac.lam.P027,Pac.lam.P028,Pac.mik.P002)'72',(Pac.lam.P029,Pac.lam.P030,Pac.lam.P031)'80')'87',(Pac.men.P032,Pac.men.P033,Pac.men.P034)'91')'55')'61',(((Pac.bar.P004,Pac.bar.P005)'80',(Pac.win.P050,Pac.win.P051)'100')'94',((Pac.ros.cac.P037,Pac.ros.mak.P040,(Pac.bre.leu.P066,Pac.den.P018,Pac.den.P049,Pac.ino.P025,Pac.ros.bic.P036,(Pac.bre.bre.P008,Pac.den.P012,Pac.den.P017,Pac.ebu.P019,Pac.ebu.P020,Pac.hor.P022,Pac.hor.P023,Pac.hor.P024,(Pac.bre.bre.P006,Pac.bre.bre.P007)'59',(Pac.den.P013,Pac.den.P014,Pac.den.P015,Pac.den.P016)'56')'62')'98',(Pac.ros.gra.P038,Pac.ros.gra.P039)'98')'61',(Pac.ros.bem.P035,(Pac.ros.ros.P041,Pac.ros.ros.P042,Pac.ros.ros.P043,(Pac.ros.ros.P044,Pac.ros.ros.P045)'68')'96')'68')'99')'99',(Pac.nam.P054,(Pac.bis.A042,Pac.suc.P056)'100')'98',(Pac.rut.P046,(Pac.sof.P048,(Pac.dec.P010,(Pac.dec.P009,Pac.dec.P011)'97')'68')'73')'100')'52',(Pac.sau.P055,((Pac.lea.P053.c1,Pac.lea.P053.c4)'100',(Pac.lea.P053.c2,Pac.lea.P053.c3)'99')'100')'70')'0';

ENDBLOCK;
