# Supplementary material for: Phylogeny of the plant genus Pachypodium (Apocynaceae)
Source: PeerJ. 2013 Apr 23;1:e70. doi: 10.7717/peerj.70 (PMC3642702; doi:10.7717/peerj.70)
Supplement: Treefile S5 — Bayesian (A), maximum parsimony (B, C), and maximum likelihood (D, E). [file peerj-01-70-s005.txt]

#NEXUS

BEGIN TREES;

[A, 50% majority-rule consensus tree from Bayesian analysis of TRNLF]	
	TREE A_TRNLF_BAYES_MAJ = (Fun.afr:0.462897,Kib.mac:0.269645,(Mal.beq:0.08308,(Hol.cur:0.438298,(Mas.lis:0.068637,(Pac.den.P016:0.061615,Pac.hor.P022:0.121386,Pac.hor.P023:0.060306,Pac.hor.P024:0.06169,Pac.ros.cac.P037:0.121951,Pac.win.P050:0.117956,Pac.win.P051:0.061556,((Pac.amb.P003:0.061149,Pac.gea.P021:0.060674,Pac.lam.P001:0.059292,Pac.lam.P026:0.061511,Pac.lam.P027:0.06109,Pac.lam.P028:0.06057,Pac.lam.P029:0.0602,Pac.lam.P030:0.06076,Pac.lam.P031:0.060643,Pac.men.P032:0.059837,Pac.men.P033:0.061435,Pac.men.P034:0.060394,Pac.mik.P002:0.061267)'0.96':0.12223,(Pac.rut.P046:0.122919,Pac.sof.P048:0.060151,(Pac.dec.P009:0.061196,Pac.dec.P010:0.060473,Pac.dec.P011:0.0603)'1.00':0.183276)'1.00':0.18704)'0.98':0.125096,(Pac.bar.P004:0.120868,Pac.bar.P005:0.062211)'1.00':0.183185,(Pac.ebu.P019:0.060831,Pac.ros.bem.P035:0.06188,Pac.ros.bic.P036:0.060273,Pac.ros.gra.P038:0.062171,Pac.ros.gra.P039:0.060883,Pac.ros.mak.P040:0.12264,Pac.ros.ros.P041:0.060855,Pac.ros.ros.P042:0.060961,Pac.ros.ros.P043:0.121575,Pac.ros.ros.P044:0.061355,Pac.ros.ros.P045:0.060913,(Pac.bre.bre.P006:0.061469,Pac.bre.bre.P007:0.062255,Pac.bre.bre.P008:0.06008,Pac.den.P012:0.060268,Pac.den.P013:0.06118,Pac.den.P014:0.060309,Pac.den.P015:0.060943,Pac.den.P017:0.060808,Pac.ebu.P020:0.060789)'0.98':0.12102,(Pac.den.P018:0.121307,Pac.den.P049:0.061694,Pac.ino.P025:0.060687)'0.98':0.121682)'1.00':0.181748,(Pac.lea.P053:0.124808,Pac.sau.P055:0.401558,(Pac.nam.P054:0.116528,Pac.suc.P056:0.116574)'1.00':0.305191)'0.97':0.122668)'1.00':1.00153)'1.00':0.24727)'0.62':0.105323)'0.91':0.176079);

[B, 50% majority-rule consensus tree from maximum parsimony analysis of TRNLF]	
	TREE B_TRNLF_MP_MAJ = (Fun.afr,Kib.mac,(Hol.cur,Mal.beq,(Mas.lis,(Pac.den.P016,Pac.hor.P022,Pac.hor.P023,Pac.hor.P024,Pac.ros.cac.P037,Pac.win.P050,Pac.win.P051,((Pac.amb.P003,Pac.gea.P021,Pac.lam.P001,Pac.lam.P026,Pac.lam.P027,Pac.lam.P028,Pac.lam.P029,Pac.lam.P030,Pac.lam.P031,Pac.men.P032,Pac.men.P033,Pac.men.P034,Pac.mik.P002)'100',(Pac.rut.P046,Pac.sof.P048,(Pac.dec.P009,Pac.dec.P010,Pac.dec.P011)'100')'100')'100',(Pac.bar.P004,Pac.bar.P005)'100',(Pac.ebu.P019,Pac.ros.bem.P035,Pac.ros.bic.P036,Pac.ros.gra.P038,Pac.ros.gra.P039,Pac.ros.mak.P040,Pac.ros.ros.P041,Pac.ros.ros.P042,Pac.ros.ros.P043,Pac.ros.ros.P044,Pac.ros.ros.P045,(Pac.bre.bre.P006,Pac.bre.bre.P007,Pac.bre.bre.P008,Pac.den.P012,Pac.den.P013,Pac.den.P014,Pac.den.P015,Pac.den.P017,Pac.ebu.P020)'100',(Pac.den.P018,Pac.den.P049,Pac.ino.P025)'100')'100',(Pac.lea.P053,Pac.sau.P055,(Pac.nam.P054,Pac.suc.P056)'100')'100')'100')'100')'100')'100';

[C, Majority-rule consensus tree from 1000 maximum parsimony bootstrap replicates of TRNLF]
	TREE C_TRNLF_MP_BOOT_MAJ = (Fun.afr,Kib.mac,(Hol.cur,Mal.beq,(Mas.lis,(Pac.den.P016,Pac.hor.P022,Pac.hor.P023,Pac.hor.P024,Pac.lea.P053,Pac.ros.cac.P037,Pac.sau.P055,Pac.win.P050,Pac.win.P051,(Pac.amb.P003,Pac.gea.P021,Pac.lam.P001,Pac.lam.P026,Pac.lam.P027,Pac.lam.P028,Pac.lam.P029,Pac.lam.P030,Pac.lam.P031,Pac.men.P032,Pac.men.P033,Pac.men.P034,Pac.mik.P002)'64.867',(Pac.bar.P004,Pac.bar.P005)'87.168',(Pac.ebu.P019,Pac.ros.bem.P035,Pac.ros.bic.P036,Pac.ros.gra.P038,Pac.ros.gra.P039,Pac.ros.mak.P040,Pac.ros.ros.P041,Pac.ros.ros.P042,Pac.ros.ros.P043,Pac.ros.ros.P044,Pac.ros.ros.P045,(Pac.bre.bre.P006,Pac.bre.bre.P007,Pac.bre.bre.P008,Pac.den.P012,Pac.den.P013,Pac.den.P014,Pac.den.P015,Pac.den.P017,Pac.ebu.P020)'67.483',(Pac.den.P018,Pac.den.P049,Pac.ino.P025)'63.838')'85.349',(Pac.rut.P046,Pac.sof.P048,(Pac.dec.P009,Pac.dec.P010,Pac.dec.P011)'84.436')'57.081',(Pac.nam.P054,Pac.suc.P056)'97.326')'100')'84.905')'62.089')'0';

[D, Best tree from maximum likelihood analysis of TRNLF]
	TREE D_TRNLF_ML_BEST = (Fun.afr:0.00818101,Kib.mac:0.00349188,(Mal.beq:1e-08,(Hol.cur:0.0073113,(Mas.lis:1e-08,(Pac.win.P050:0.00049733,(Pac.den.P016:1e-08,Pac.hor.P022:0.00111298,Pac.hor.P023:1e-08,Pac.hor.P024:1e-08,Pac.ros.cac.P037:0.00111203,Pac.win.P051:1e-08,((Pac.amb.P003:1e-08,Pac.gea.P021:1e-08,Pac.lam.P001:1e-08,Pac.lam.P026:1e-08,Pac.lam.P027:1e-08,Pac.lam.P028:1e-08,Pac.lam.P029:1e-08,Pac.lam.P030:1e-08,Pac.lam.P031:1e-08,Pac.men.P032:1e-08,Pac.men.P033:1e-08,Pac.men.P034:1e-08,Pac.mik.P002:1e-08):0.00111244,(Pac.rut.P046:0.00111698,Pac.sof.P048:1e-08,(Pac.dec.P009:1e-08,Pac.dec.P010:1e-08,Pac.dec.P011:1e-08):0.00223165):0.00223129):0.0011146,(Pac.bar.P004:0.00110908,Pac.bar.P005:1e-08):0.00222325,(Pac.ebu.P019:1e-08,Pac.ros.bem.P035:1e-08,Pac.ros.bic.P036:1e-08,Pac.ros.gra.P038:1e-08,Pac.ros.gra.P039:1e-08,Pac.ros.mak.P040:0.00111213,Pac.ros.ros.P041:1e-08,Pac.ros.ros.P042:1e-08,Pac.ros.ros.P043:0.00111497,Pac.ros.ros.P044:1e-08,Pac.ros.ros.P045:1e-08,(Pac.bre.bre.P006:1e-08,Pac.bre.bre.P007:1e-08,Pac.bre.bre.P008:1e-08,Pac.den.P012:1e-08,Pac.den.P013:1e-08,Pac.den.P014:1e-08,Pac.den.P015:1e-08,Pac.den.P017:1e-08,Pac.ebu.P020:1e-08):0.00111346,(Pac.den.P018:0.00111527,Pac.den.P049:1e-08,Pac.ino.P025:1e-08):0.00111232):0.0022265,(Pac.lea.P053:0.00131315,Pac.sau.P055:0.00668235,(Pac.nam.P054:0.00111474,Pac.suc.P056:0.00115473):0.00448362):0.00111239):0.00061487):0.0181407):0.0035989):0.00110651):0.0022609);

[E, Majority-rule consensus of 100 bootstrap replicate trees from maximum likelihood analysis of TRNLF]
	TREE E_TRNLF_ML_BOOT_MAJ = (Fun.afr,Kib.mac,(Mal.beq,(Hol.cur,(Mas.lis,(Pac.win.P050,(Pac.den.P016,Pac.hor.P022,Pac.hor.P023,Pac.hor.P024,Pac.ros.cac.P037,Pac.win.P051,((Pac.amb.P003,Pac.gea.P021,Pac.lam.P001,Pac.lam.P026,Pac.lam.P027,Pac.lam.P028,Pac.lam.P029,Pac.lam.P030,Pac.lam.P031,Pac.men.P032,Pac.men.P033,Pac.men.P034,Pac.mik.P002)'67',(Pac.rut.P046,Pac.sof.P048,(Pac.dec.P009,Pac.dec.P010,Pac.dec.P011)'92')'82')'60',(Pac.bar.P004,Pac.bar.P005)'82',(Pac.ebu.P019,Pac.ros.bem.P035,Pac.ros.bic.P036,Pac.ros.gra.P038,Pac.ros.gra.P039,Pac.ros.mak.P040,Pac.ros.ros.P041,Pac.ros.ros.P042,Pac.ros.ros.P043,Pac.ros.ros.P044,Pac.ros.ros.P045,(Pac.bre.bre.P006,Pac.bre.bre.P007,Pac.bre.bre.P008,Pac.den.P012,Pac.den.P013,Pac.den.P014,Pac.den.P015,Pac.den.P017,Pac.ebu.P020)'67',(Pac.den.P018,Pac.den.P049,Pac.ino.P025)'58')'82',(Pac.lea.P053,Pac.sau.P055,(Pac.nam.P054,Pac.suc.P056)'100')'64')'51')'100')'96')'62')'62')'0';

ENDBLOCK;
