# Supplementary material for: Phylogeny of the plant genus Pachypodium (Apocynaceae)
Source: PeerJ. 2013 Apr 23;1:e70. doi: 10.7717/peerj.70 (PMC3642702; doi:10.7717/peerj.70)
Supplement: Treefile S6 — Bayesian (A), maximum parsimony (B, C), and maximum likelihood (D, E). [file peerj-01-70-s006.txt]

#NEXUS

BEGIN TREES;

[A, 50% majority-rule consensus tree from Bayesian analysis of combined data]	
	TREE A_COMBINED_BAYES_MAJ = (Fun.afr:0.038834,Kib.mac:0.009668,(Mal.beq:0.002676,(Hol.cur:0.017585,(Mas.lis:0.002561,(((Pac.amb.P003:0.004411,(Pac.gea.P021:0.007543,((Pac.lam.P001:0.000826,Pac.lam.P026:0.000815,Pac.lam.P027:0.000818,Pac.lam.P028:0.000831,Pac.mik.P002:0.000829)'0.89':0.001704,(Pac.lam.P029:0.000839,Pac.lam.P030:0.000806,Pac.lam.P031:0.000833)'0.95':0.001762)'1.00':0.002629,(Pac.men.P032:0.000822,Pac.men.P033:0.000829,Pac.men.P034:0.000845)'1.00':0.002498)'0.73':0.001644)'1.00':0.008142,(Pac.rut.P046:0.008481,Pac.sof.P048:0.006809,(Pac.dec.P010:0.00255,(Pac.dec.P009:0.001685,Pac.dec.P011:0.002389)'1.00':0.003594)'1.00':0.003412)'1.00':0.009709)'0.94':0.002754,(((Pac.bar.P004:0.002496,Pac.bar.P005:0.00085)'1.00':0.003447,(Pac.win.P050:0.001644,Pac.win.P051:0.000819)'1.00':0.003321)'0.96':0.003157,((Pac.ros.cac.P037:0.004541,Pac.ros.mak.P040:0.003354,(Pac.ros.bic.P036:0.000821,(Pac.ebu.P019:0.000833,(Pac.bre.bre.P006:0.000837,Pac.bre.bre.P007:0.001579,Pac.bre.bre.P008:0.000829,Pac.den.P012:0.000811,Pac.den.P017:0.000826,Pac.ebu.P020:0.000822,(Pac.den.P013:0.000831,Pac.den.P014:0.000827,Pac.den.P015:0.000832)'0.96':0.001634)'0.99':0.001641,(Pac.den.P016:0.001648,Pac.hor.P022:0.001636,Pac.hor.P023:0.000819,Pac.hor.P024:0.000818)'1.00':0.00248)'0.97':0.001656,(Pac.bre.leu.P066:0.00137,(Pac.den.P018:0.001591,Pac.den.P049:0.00083,Pac.ino.P025:0.000827)'0.54':0.001514)'0.64':0.001565)'1.00':0.003337,(Pac.ros.gra.P038:0.001068,Pac.ros.gra.P039:0.00083)'1.00':0.003016)'0.91':0.002141,(Pac.ros.bem.P035:0.007628,(Pac.ros.ros.P041:0.00083,Pac.ros.ros.P042:0.000834,Pac.ros.ros.P043:0.001674,(Pac.ros.ros.P044:0.000846,Pac.ros.ros.P045:0.000844)'0.98':0.001636)'1.00':0.004128)'0.85':0.001747)'1.00':0.014207)'1.00':0.013878,(Pac.nam.P054:0.011228,(Pac.bis.A042:0.001439,Pac.suc.P056:0.000996)'1.00':0.010049)'1.00':0.017521,(Pac.lea.P053:0.016454,Pac.sau.P055:0.019582)'1.00':0.013731)'1.00':0.103389)'1.00':0.019988)'0.70':0.008329)'0.91':0.013438);

[B, 50% majority-rule consensus tree from maximum parsimony analysis of combined data]	
	TREE B_COMBINED_MP_MAJ = (Fun.afr,Kib.mac,(Hol.cur,Mal.beq,(Mas.lis,(((((Pac.amb.P003,(Pac.gea.P021,((Pac.lam.P001,Pac.lam.P026,Pac.lam.P027,Pac.lam.P028,Pac.mik.P002)'100',(Pac.lam.P029,Pac.lam.P030,Pac.lam.P031)'100')'100',(Pac.men.P032,Pac.men.P033,Pac.men.P034)'100')'100')'100',(Pac.rut.P046,(Pac.sof.P048,(Pac.dec.P010,(Pac.dec.P009,Pac.dec.P011)'100')'100')'50.895')'100')'50.851',(((Pac.bar.P004,Pac.bar.P005)'100',(Pac.win.P050,Pac.win.P051)'100')'100',(Pac.ros.cac.P037,((Pac.ros.mak.P040,(Pac.ros.bic.P036,(Pac.ebu.P019,(Pac.bre.bre.P006,Pac.bre.bre.P007,Pac.bre.bre.P008,Pac.den.P012,Pac.den.P017,Pac.ebu.P020,(Pac.den.P013,Pac.den.P014,Pac.den.P015)'100')'100',(Pac.den.P016,Pac.hor.P022,Pac.hor.P023,Pac.hor.P024)'100')'100',(Pac.bre.leu.P066,(Pac.den.P018,Pac.den.P049,Pac.ino.P025)'50.589')'74.465')'100')'63.138',(Pac.ros.bem.P035,(Pac.ros.ros.P041,Pac.ros.ros.P042,Pac.ros.ros.P043,(Pac.ros.ros.P044,Pac.ros.ros.P045)'100')'100')'100',(Pac.ros.gra.P038,Pac.ros.gra.P039)'100')'50.655')'100')'100')'50.851',(Pac.nam.P054,(Pac.bis.A042,Pac.suc.P056)'100')'100')'100',(Pac.lea.P053,Pac.sau.P055)'100')'100')'100')'100')'100';

[C, Majority-rule consensus tree from 1000 maximum parsimony bootstrap replicates of combined data]
	TREE C_COMBINED_MP_BOOT_MAJ = (Mas.lis,(Hol.cur,Mal.beq,(Fun.afr,Kib.mac)'67.611')'86.285',(((Pac.amb.P003,(Pac.gea.P021,((Pac.lam.P001,Pac.lam.P026,Pac.lam.P027,Pac.lam.P028,Pac.mik.P002)'66.724',(Pac.lam.P029,Pac.lam.P030,Pac.lam.P031)'64.976')'86.192',(Pac.men.P032,Pac.men.P033,Pac.men.P034)'83.847')'59.01')'95.869',(((Pac.bar.P004,Pac.bar.P005)'95.813',(Pac.win.P050,Pac.win.P051)'92.115')'93.22',(Pac.ros.cac.P037,Pac.ros.mak.P040,(Pac.bre.bre.P006,Pac.bre.bre.P007,Pac.bre.bre.P008,Pac.bre.leu.P066,Pac.den.P012,Pac.den.P017,Pac.ebu.P019,Pac.ebu.P020,Pac.ros.bic.P036,(Pac.den.P013,Pac.den.P014,Pac.den.P015)'52.095',(Pac.den.P016,Pac.hor.P022,Pac.hor.P023,Pac.hor.P024)'53.438',(Pac.den.P018,Pac.den.P049,Pac.ino.P025)'58.032')'75.781',(Pac.ros.bem.P035,(Pac.ros.ros.P041,Pac.ros.ros.P042,Pac.ros.ros.P043,(Pac.ros.ros.P044,Pac.ros.ros.P045)'66.857')'96.308')'68.044',(Pac.ros.gra.P038,Pac.ros.gra.P039)'84.849')'99.992')'98.369',(Pac.nam.P054,(Pac.bis.A042,Pac.suc.P056)'99.871')'99.908',(Pac.rut.P046,Pac.sof.P048,(Pac.dec.P010,(Pac.dec.P009,Pac.dec.P011)'92.655')'94.019')'99.991')'60.521',(Pac.lea.P053,Pac.sau.P055)'94.765')'100')'0';

[D, Best tree from maximum likelihood analysis of combined data]
	TREE D_COMBINED_ML_BEST = (Fun.afr:0.039087,Kib.mac:0.0154164,(Mal.beq:1e-08,(Hol.cur:0.0324336,(Mas.lis:1e-08,((((Pac.amb.P003:0.00267569,(Pac.gea.P021:0.00530956,((Pac.lam.P001:1e-08,Pac.lam.P026:1e-08,Pac.lam.P027:1e-08,Pac.lam.P028:1e-08,Pac.mik.P002:1e-08):0.00065487,(Pac.lam.P029:1e-08,Pac.lam.P030:1e-08,Pac.lam.P031:1e-08):0.00065488):0.00131372,(Pac.men.P032:1e-08,Pac.men.P033:1e-08,Pac.men.P034:1e-08):0.00130766):0.00062767):0.00541546,(Pac.rut.P046:0.00599043,(Pac.sof.P048:0.00471495,(Pac.dec.P010:0.0013271,(Pac.dec.P009:0.00066634,Pac.dec.P011:0.00110515):0.0022478):0.00202951):0.00021313):0.00721155):0.00141784,((Pac.nam.P054:0.00818487,(Pac.bis.A042:1e-08,Pac.suc.P056:1e-08):0.00695199):0.0127189,(Pac.lea.P053:0.0117549,Pac.sau.P055:0.0150993):0.0108639):0.00078802):0.00106945,(((Pac.bar.P004:0.00131805,Pac.bar.P005:1e-08):0.00238993,(Pac.win.P050:0.00065762,Pac.win.P051:1e-08):0.00160078):0.00179124,(Pac.ros.cac.P037:0.00198464,(Pac.ros.mak.P040:0.00198725,(Pac.ros.bic.P036:1e-08,(Pac.ebu.P019:1e-08,(Pac.bre.bre.P006:1e-08,Pac.bre.bre.P007:0.00065994,Pac.bre.bre.P008:1e-08,Pac.den.P012:1e-08,Pac.den.P017:1e-08,Pac.ebu.P020:1e-08,(Pac.den.P013:1e-08,Pac.den.P014:1e-08,Pac.den.P015:1e-08):0.00066011):0.0006597,(Pac.den.P016:0.00065968,Pac.hor.P022:0.00065964,Pac.hor.P023:1e-08,Pac.hor.P024:1e-08):0.00132116):0.00065943,(Pac.bre.leu.P066:1e-08,Pac.den.P018:0.00065961,Pac.den.P049:1e-08,Pac.ino.P025:1e-08):0.00065939):0.00199631,((Pac.ros.bem.P035:0.00543015,(Pac.ros.ros.P041:1e-08,Pac.ros.ros.P042:1e-08,Pac.ros.ros.P043:0.00066187,(Pac.ros.ros.P044:1e-08,Pac.ros.ros.P045:1e-08):0.00066092):0.00268622):0.00132713,(Pac.ros.gra.P038:1e-08,Pac.ros.gra.P039:1e-08):0.00199851):0.00065554):0.00133965):0.0101084):0.0102082):0.0874736):0.017206):0.00517967):0.010713);

[E, Majority-rule consensus of 100 bootstrap replicate trees from maximum likelihood analysis of combined data]
	TREE E_COMBINED_ML_BOOT_MAJ = (Fun.afr,Kib.mac,(Mal.beq,(Hol.cur,(Mas.lis,(((Pac.amb.P003,(Pac.gea.P021,((Pac.lam.P001,Pac.lam.P026,Pac.lam.P027,Pac.lam.P028,Pac.mik.P002)'78',(Pac.lam.P029,Pac.lam.P030,Pac.lam.P031)'82')'84',(Pac.men.P032,Pac.men.P033,Pac.men.P034)'85')'60')'96',(Pac.rut.P046,(Pac.sof.P048,(Pac.dec.P010,(Pac.dec.P009,Pac.dec.P011)'93')'94')'58')'100')'71',(((Pac.bar.P004,Pac.bar.P005)'97',(Pac.win.P050,Pac.win.P051)'99')'86',(Pac.ros.cac.P037,Pac.ros.mak.P040,(Pac.bre.leu.P066,Pac.den.P018,Pac.den.P049,Pac.ebu.P019,Pac.ino.P025,Pac.ros.bic.P036,(Pac.bre.bre.P008,Pac.den.P012,Pac.den.P017,Pac.ebu.P020,(Pac.bre.bre.P006,Pac.bre.bre.P007)'61',(Pac.den.P013,Pac.den.P014,Pac.den.P015)'54')'73',(Pac.den.P016,Pac.hor.P022,Pac.hor.P023,Pac.hor.P024)'57')'61',(Pac.ros.bem.P035,(Pac.ros.ros.P041,Pac.ros.ros.P043,(Pac.ros.ros.P042,(Pac.ros.ros.P044,Pac.ros.ros.P045)'68')'61')'100')'83',(Pac.ros.gra.P038,Pac.ros.gra.P039)'99')'100')'100',((Pac.nam.P054,(Pac.bis.A042,Pac.suc.P056)'100')'100',(Pac.lea.P053,Pac.sau.P055)'94')'59')'100')'96')'58')'58')'0';

ENDBLOCK;
